# Supplementary material for: Piperacillin/tazobactam-resistant, cephalosporin-susceptible Escherichia coli bloodstream infections are driven by multiple acquisition of resistance across diverse sequence types
Source: Microb Genom. 2022 Apr 11;8(4):000789. doi: 10.1099/mgen.0.000789 (PMC9453079; doi:10.1099/mgen.0.000789)
Supplement: Supplementary material 2 [file mgen-8-0789-s002.xlsx]

## Sheet: TableS1
Sample	ERS	ID	ERR
2796STDY5610911	ERS356741	11657_5#1	ERR434259
2796STDY5610919	ERS356749	11657_5#2	ERR434260
2796STDY5610925	ERS356755	11657_5#3	ERR434261
2796STDY5610941	ERS356771	11657_5#4	ERR434262
2796STDY5610958	ERS356788	11657_5#5	ERR434263
2796STDY5611044	ERS356873	11657_5#6	ERR434264
2796STDY5611050	ERS356879	11657_5#7	ERR434265
2796STDY5611067	ERS356896	11657_5#8	ERR434266
2796STDY5611077	ERS356906	11657_5#9	ERR434267
2796STDY5611100	ERS356929	11657_5#10	ERR434268
2796STDY5611107	ERS356935	11657_5#11	ERR434269
2796STDY5611110	ERS356938	11657_5#12	ERR434270
2796STDY5611113	ERS356941	11657_5#13	ERR434271
2796STDY5611140	ERS356967	11657_5#14	ERR434272
2796STDY5611157	ERS356984	11657_5#15	ERR434273
2796STDY5611168	ERS356995	11657_5#16	ERR434274
2796STDY5611189	ERS357016	11657_5#17	ERR434275
2796STDY5611190	ERS357017	11657_5#18	ERR434276
2796STDY5611195	ERS357022	11657_5#19	ERR434277
2796STDY5611205	ERS357031	11657_5#20	ERR434278
2796STDY5611254	ERS357080	11657_5#21	ERR434279
2796STDY5611301	ERS357117	11657_5#22	ERR434280
2796STDY5611302	ERS357118	11657_5#23	ERR434281
2796STDY5611325	ERS357141	11657_5#24	ERR434282
2796STDY5611368	ERS357184	11657_5#25	ERR434283
2796STDY5611371	ERS357187	11657_5#26	ERR434284
2796STDY5611384	ERS357200	11657_5#27	ERR434285
2796STDY5611394	ERS357205	11657_5#28	ERR434286
2796STDY5611411	ERS357221	11657_5#29	ERR434287
2796STDY5611412	ERS357222	11657_5#30	ERR434288
2796STDY5611434	ERS357244	11657_5#31	ERR434289
2796STDY5611437	ERS357247	11657_5#32	ERR434290
2796STDY5611440	ERS357250	11657_5#33	ERR434291
2796STDY5611446	ERS357256	11657_5#34	ERR434292
2796STDY5611448	ERS357258	11657_5#35	ERR434293
2796STDY5611466	ERS357276	11657_5#36	ERR434294
2796STDY5611467	ERS357277	11657_5#37	ERR434295
2796STDY5611475	ERS357285	11657_5#38	ERR434296
2796STDY5611568	ERS357377	11657_5#39	ERR434297
2796STDY5611572	ERS357380	11657_5#40	ERR434298
2796STDY5611573	ERS357381	11657_5#41	ERR434299
2796STDY5611584	ERS357387	11657_5#42	ERR434300
2796STDY5611597	ERS357400	11657_5#43	ERR434301
2796STDY5611621	ERS357424	11657_5#44	ERR434302
2796STDY5611718	ERS357519	11657_5#46	ERR434304
2796STDY5611749	ERS357550	11657_5#47	ERR434305
2796STDY5611767	ERS357568	11657_5#48	ERR434306
2796STDY5611791	ERS357591	11657_5#49	ERR434307
2796STDY5611811	ERS357611	11657_5#50	ERR434308
2796STDY5611824	ERS357624	11657_5#51	ERR434309
2796STDY5611827	ERS357627	11657_5#52	ERR434310
2796STDY5611842	ERS357642	11657_5#53	ERR434311
2796STDY5611860	ERS357660	11657_5#54	ERR434312
2796STDY5611878	ERS357675	11657_5#55	ERR434313
2796STDY5611884	ERS357681	11657_5#56	ERR434314
2796STDY5611888	ERS357685	11657_5#57	ERR434315
2796STDY5611927	ERS357724	11657_5#58	ERR434316
2796STDY5611928	ERS357725	11657_5#59	ERR434317
2796STDY5611930	ERS357727	11657_5#60	ERR434318
2796STDY5611942	ERS357739	11657_5#61	ERR434319
2796STDY5611966	ERS357762	11657_5#62	ERR434320
2796STDY5611974	ERS357768	11657_5#63	ERR434321
2796STDY5611981	ERS357775	11657_5#64	ERR434322
2796STDY5611984	ERS357778	11657_5#65	ERR434323
2796STDY5611986	ERS357779	11657_5#66	ERR434324
2796STDY5611987	ERS357780	11657_5#67	ERR434325
2796STDY5611992	ERS357785	11657_5#68	ERR434326
2796STDY5612003	ERS357796	11657_5#69	ERR434327
2796STDY5612004	ERS357797	11657_5#70	ERR434328
2796STDY5612064	ERS357848	11657_5#71	ERR434329
2796STDY5612087	ERS357871	11657_5#72	ERR434330
2796STDY5612104	ERS357888	11657_5#73	ERR434331
2796STDY5612119	ERS357903	11657_5#74	ERR434332
2796STDY5612132	ERS357916	11657_5#75	ERR434333
2796STDY5612158	ERS357941	11657_5#76	ERR434334
2796STDY5612177	ERS357960	11657_5#77	ERR434335
2796STDY5612206	ERS357989	11657_5#78	ERR434336
2796STDY5612210	ERS357993	11657_5#79	ERR434337
2796STDY5612222	ERS358005	11657_5#80	ERR434338
2796STDY5612228	ERS358011	11657_5#81	ERR434339
2796STDY5612246	ERS358029	11657_5#82	ERR434340
2796STDY5612250	ERS358033	11657_5#83	ERR434341
2796STDY5612254	ERS358036	11657_5#84	ERR434342
2796STDY5612273	ERS358055	11657_5#85	ERR434343
2796STDY5612282	ERS358064	11657_5#86	ERR434344
2796STDY5612286	ERS358068	11657_5#87	ERR434345
2796STDY5612289	ERS358071	11657_5#88	ERR434346
2796STDY5612291	ERS358073	11657_5#89	ERR434347
2796STDY5612292	ERS358074	11657_5#90	ERR434348
2796STDY5612299	ERS358081	11657_5#91	ERR434349
2796STDY5612314	ERS358096	11657_5#92	ERR434350
2796STDY5612334	ERS358116	11657_5#93	ERR434351
2796STDY5612385	ERS358166	11657_5#94	ERR434352
2796STDY5612391	ERS358172	11657_5#95	ERR434353
2796STDY5612462	ERS358242	11657_5#96	ERR434354
2796STDY5610942	ERS356772	11657_6#1	ERR434355
2796STDY5610976	ERS356806	11657_6#2	ERR434356
2796STDY5611007	ERS356836	11657_6#3	ERR434357
2796STDY5611016	ERS356845	11657_6#4	ERR434358
2796STDY5611042	ERS356871	11657_6#5	ERR434359
2796STDY5611045	ERS356874	11657_6#6	ERR434360
2796STDY5611103	ERS356931	11657_6#7	ERR434361
2796STDY5611108	ERS356936	11657_6#8	ERR434362
2796STDY5611112	ERS356940	11657_6#9	ERR434363
2796STDY5611114	ERS356942	11657_6#10	ERR434364
2796STDY5611123	ERS356950	11657_6#11	ERR434365
2796STDY5611129	ERS356956	11657_6#12	ERR434366
2796STDY5611132	ERS356959	11657_6#13	ERR434367
2796STDY5611138	ERS356965	11657_6#14	ERR434368
2796STDY5611142	ERS356969	11657_6#15	ERR434369
2796STDY5611145	ERS356972	11657_6#16	ERR434370
2796STDY5611164	ERS356991	11657_6#17	ERR434371
2796STDY5611172	ERS356999	11657_6#18	ERR434372
2796STDY5611177	ERS357004	11657_6#19	ERR434373
2796STDY5611191	ERS357018	11657_6#20	ERR434374
2796STDY5611196	ERS357023	11657_6#21	ERR434375
2796STDY5611312	ERS357128	11657_6#22	ERR434376
2796STDY5611319	ERS357135	11657_6#23	ERR434377
2796STDY5611320	ERS357136	11657_6#24	ERR434378
2796STDY5611349	ERS357165	11657_6#26	ERR434380
2796STDY5611353	ERS357169	11657_6#27	ERR434381
2796STDY5611359	ERS357175	11657_6#28	ERR434382
2796STDY5611361	ERS357177	11657_6#29	ERR434383
2796STDY5611369	ERS357185	11657_6#30	ERR434384
2796STDY5611442	ERS357252	11657_6#31	ERR434385
2796STDY5611458	ERS357268	11657_6#32	ERR434386
2796STDY5611486	ERS357295	11657_6#33	ERR434387
2796STDY5611489	ERS357298	11657_6#34	ERR434388
2796STDY5611492	ERS357301	11657_6#35	ERR434389
2796STDY5611521	ERS357330	11657_6#36	ERR434390
2796STDY5611552	ERS357361	11657_6#37	ERR434391
2796STDY5611561	ERS357370	11657_6#38	ERR434392
2796STDY5611566	ERS357375	11657_6#39	ERR434393
2796STDY5611582	ERS357385	11657_6#40	ERR434394
2796STDY5611613	ERS357416	11657_6#41	ERR434395
2796STDY5611644	ERS357447	11657_6#42	ERR434396
2796STDY5611658	ERS357460	11657_6#43	ERR434397
2796STDY5611724	ERS357525	11657_6#44	ERR434398
2796STDY5611756	ERS357557	11657_6#45	ERR434399
2796STDY5611806	ERS357606	11657_6#46	ERR434400
2796STDY5611809	ERS357609	11657_6#47	ERR434401
2796STDY5611853	ERS357653	11657_6#48	ERR434402
2796STDY5611865	ERS357665	11657_6#49	ERR434403
2796STDY5611877	ERS357674	11657_6#50	ERR434404
2796STDY5611882	ERS357679	11657_6#51	ERR434405
2796STDY5611886	ERS357683	11657_6#52	ERR434406
2796STDY5611903	ERS357700	11657_6#53	ERR434407
2796STDY5611909	ERS357706	11657_6#54	ERR434408
2796STDY5611910	ERS357707	11657_6#55	ERR434409
2796STDY5611934	ERS357731	11657_6#56	ERR434410
2796STDY5611951	ERS357748	11657_6#57	ERR434411
2796STDY5611960	ERS357757	11657_6#58	ERR434412
2796STDY5611967	ERS357763	11657_6#59	ERR434413
2796STDY5611988	ERS357781	11657_6#60	ERR434414
2796STDY5611998	ERS357791	11657_6#61	ERR434415
2796STDY5612001	ERS357794	11657_6#62	ERR434416
2796STDY5612012	ERS357805	11657_6#63	ERR434417
2796STDY5612014	ERS357807	11657_6#64	ERR434418
2796STDY5612030	ERS357822	11657_6#65	ERR434419
2796STDY5612049	ERS357839	11657_6#66	ERR434420
2796STDY5612065	ERS357849	11657_6#67	ERR434421
2796STDY5612071	ERS357855	11657_6#68	ERR434422
2796STDY5612106	ERS357890	11657_6#69	ERR434423
2796STDY5612145	ERS357929	11657_6#70	ERR434424
2796STDY5612168	ERS357951	11657_6#71	ERR434425
2796STDY5612180	ERS357963	11657_6#72	ERR434426
2796STDY5612191	ERS357974	11657_6#73	ERR434427
2796STDY5612197	ERS357980	11657_6#74	ERR434428
2796STDY5612204	ERS357987	11657_6#75	ERR434429
2796STDY5612217	ERS358000	11657_6#76	ERR434430
2796STDY5612219	ERS358002	11657_6#77	ERR434431
2796STDY5612242	ERS358025	11657_6#78	ERR434432
2796STDY5612243	ERS358026	11657_6#79	ERR434433
2796STDY5612257	ERS358039	11657_6#80	ERR434434
2796STDY5612275	ERS358057	11657_6#81	ERR434435
2796STDY5612279	ERS358061	11657_6#82	ERR434436
2796STDY5612283	ERS358065	11657_6#83	ERR434437
2796STDY5612287	ERS358069	11657_6#84	ERR434438
2796STDY5612321	ERS358103	11657_6#85	ERR434439
2796STDY5612327	ERS358109	11657_6#86	ERR434440
2796STDY5612341	ERS358123	11657_6#87	ERR434441
2796STDY5612351	ERS358132	11657_6#88	ERR434442
2796STDY5612361	ERS358142	11657_6#89	ERR434443
2796STDY5612373	ERS358154	11657_6#90	ERR434444
2796STDY5612386	ERS358167	11657_6#91	ERR434445
2796STDY5612426	ERS358207	11657_6#92	ERR434446
2796STDY5612429	ERS358210	11657_6#93	ERR434447
2796STDY5612439	ERS358220	11657_6#94	ERR434448
2796STDY5612457	ERS358237	11657_6#95	ERR434449
2796STDY5612473	ERS358253	11657_6#96	ERR434450
2796STDY5611095	ERS356924	11657_7#1	ERR434451
2796STDY5611118	ERS356946	11657_7#2	ERR434452
2796STDY5611120	ERS356948	11657_7#3	ERR434453
2796STDY5611126	ERS356953	11657_7#4	ERR434454
2796STDY5611127	ERS356954	11657_7#5	ERR434455
2796STDY5611130	ERS356957	11657_7#6	ERR434456
2796STDY5611134	ERS356961	11657_7#7	ERR434457
2796STDY5611135	ERS356962	11657_7#8	ERR434458
2796STDY5611139	ERS356966	11657_7#9	ERR434459
2796STDY5611141	ERS356968	11657_7#10	ERR434460
2796STDY5611143	ERS356970	11657_7#11	ERR434461
2796STDY5611144	ERS356971	11657_7#12	ERR434462
2796STDY5611148	ERS356975	11657_7#13	ERR434463
2796STDY5611153	ERS356980	11657_7#14	ERR434464
2796STDY5611154	ERS356981	11657_7#15	ERR434465
2796STDY5611160	ERS356987	11657_7#16	ERR434466
2796STDY5611175	ERS357002	11657_7#17	ERR434467
2796STDY5611188	ERS357015	11657_7#18	ERR434468
2796STDY5611192	ERS357019	11657_7#19	ERR434469
2796STDY5611304	ERS357120	11657_7#20	ERR434470
2796STDY5611310	ERS357126	11657_7#21	ERR434471
2796STDY5611313	ERS357129	11657_7#22	ERR434472
2796STDY5611317	ERS357133	11657_7#23	ERR434473
2796STDY5611328	ERS357144	11657_7#24	ERR434474
2796STDY5611345	ERS357161	11657_7#25	ERR434475
2796STDY5611346	ERS357162	11657_7#26	ERR434476
2796STDY5611360	ERS357176	11657_7#27	ERR434477
2796STDY5611372	ERS357188	11657_7#28	ERR434478
2796STDY5611383	ERS357199	11657_7#29	ERR434479
2796STDY5611390	ERS357201	11657_7#30	ERR434480
2796STDY5611405	ERS357215	11657_7#31	ERR434481
2796STDY5611413	ERS357223	11657_7#32	ERR434482
2796STDY5611463	ERS357273	11657_7#33	ERR434483
2796STDY5611469	ERS357279	11657_7#34	ERR434484
2796STDY5611538	ERS357347	11657_7#35	ERR434485
2796STDY5611546	ERS357355	11657_7#36	ERR434486
2796STDY5611576	ERS357384	11657_7#37	ERR434487
2796STDY5611586	ERS357389	11657_7#38	ERR434488
2796STDY5611622	ERS357425	11657_7#39	ERR434489
2796STDY5611629	ERS357432	11657_7#40	ERR434490
2796STDY5611676	ERS357478	11657_7#41	ERR434491
2796STDY5611711	ERS357512	11657_7#42	ERR434492
2796STDY5611712	ERS357513	11657_7#43	ERR434493
2796STDY5611725	ERS357526	11657_7#44	ERR434494
2796STDY5611772	ERS357573	11657_7#45	ERR434495
2796STDY5611798	ERS357598	11657_7#46	ERR434496
2796STDY5611823	ERS357623	11657_7#47	ERR434497
2796STDY5611832	ERS357632	11657_7#48	ERR434498
2796STDY5611833	ERS357633	11657_7#49	ERR434499
2796STDY5611840	ERS357640	11657_7#50	ERR434500
2796STDY5611856	ERS357656	11657_7#51	ERR434501
2796STDY5611892	ERS357689	11657_7#52	ERR434502
2796STDY5611905	ERS357702	11657_7#53	ERR434503
2796STDY5611911	ERS357708	11657_7#54	ERR434504
2796STDY5611917	ERS357714	11657_7#55	ERR434505
2796STDY5611921	ERS357718	11657_7#56	ERR434506
2796STDY5611940	ERS357737	11657_7#57	ERR434507
2796STDY5611945	ERS357742	11657_7#58	ERR434508
2796STDY5611952	ERS357749	11657_7#59	ERR434509
2796STDY5611958	ERS357755	11657_7#60	ERR434510
2796STDY5611993	ERS357786	11657_7#61	ERR434511
2796STDY5611995	ERS357788	11657_7#62	ERR434512
2796STDY5612016	ERS357809	11657_7#63	ERR434513
2796STDY5612018	ERS357811	11657_7#64	ERR434514
2796STDY5612019	ERS357812	11657_7#65	ERR434515
2796STDY5612055	ERS357845	11657_7#66	ERR434516
2796STDY5612062	ERS357846	11657_7#67	ERR434517
2796STDY5612066	ERS357850	11657_7#68	ERR434518
2796STDY5612073	ERS357857	11657_7#69	ERR434519
2796STDY5612093	ERS357877	11657_7#70	ERR434520
2796STDY5612095	ERS357879	11657_7#71	ERR434521
2796STDY5612101	ERS357885	11657_7#72	ERR434522
2796STDY5612113	ERS357897	11657_7#73	ERR434523
2796STDY5612123	ERS357907	11657_7#74	ERR434524
2796STDY5612124	ERS357908	11657_7#75	ERR434525
2796STDY5612125	ERS357909	11657_7#76	ERR434526
2796STDY5612127	ERS357911	11657_7#77	ERR434527
2796STDY5612133	ERS357917	11657_7#78	ERR434528
2796STDY5612141	ERS357925	11657_7#79	ERR434529
2796STDY5612148	ERS357932	11657_7#80	ERR434530
2796STDY5612164	ERS357947	11657_7#81	ERR434531
2796STDY5612186	ERS357969	11657_7#82	ERR434532
2796STDY5612192	ERS357975	11657_7#83	ERR434533
2796STDY5612220	ERS358003	11657_7#84	ERR434534
2796STDY5612226	ERS358009	11657_7#85	ERR434535
2796STDY5612235	ERS358018	11657_7#86	ERR434536
2796STDY5612270	ERS358052	11657_7#87	ERR434537
2796STDY5612295	ERS358077	11657_7#88	ERR434538
2796STDY5612369	ERS358150	11657_7#89	ERR434539
2796STDY5612410	ERS358191	11657_7#90	ERR434540
2796STDY5612443	ERS358224	11657_7#91	ERR434541
2796STDY5612470	ERS358250	11657_7#92	ERR434542
2796STDY5612482	ERS358262	11657_7#93	ERR434543
2796STDY5612488	ERS358266	11657_7#94	ERR434544
2796STDY5612491	ERS358269	11657_7#95	ERR434545
2796STDY5612492	ERS358270	11657_7#96	ERR434546
2796STDY5610959	ERS356789	11658_3#1	ERR434547
2796STDY5611105	ERS356933	11658_3#2	ERR434548
2796STDY5611106	ERS356934	11658_3#3	ERR434549
2796STDY5611119	ERS356947	11658_3#4	ERR434550
2796STDY5611122	ERS356949	11658_3#5	ERR434551
2796STDY5611151	ERS356978	11658_3#6	ERR434552
2796STDY5611155	ERS356982	11658_3#7	ERR434553
2796STDY5611159	ERS356986	11658_3#8	ERR434554
2796STDY5611166	ERS356993	11658_3#9	ERR434555
2796STDY5611169	ERS356996	11658_3#10	ERR434556
2796STDY5611180	ERS357007	11658_3#11	ERR434557
2796STDY5611181	ERS357008	11658_3#12	ERR434558
2796STDY5611200	ERS357026	11658_3#13	ERR434559
2796STDY5611314	ERS357130	11658_3#14	ERR434560
2796STDY5611344	ERS357160	11658_3#19	ERR434565
2796STDY5611350	ERS357166	11658_3#20	ERR434566
2796STDY5611351	ERS357167	11658_3#21	ERR434567
2796STDY5611370	ERS357186	11658_3#22	ERR434568
2796STDY5611376	ERS357192	11658_3#23	ERR434569
2796STDY5611378	ERS357194	11658_3#24	ERR434570
2796STDY5611495	ERS357304	11658_3#25	ERR434571
2796STDY5611498	ERS357307	11658_3#26	ERR434572
2796STDY5611502	ERS357311	11658_3#27	ERR434573
2796STDY5611508	ERS357317	11658_3#28	ERR434574
2796STDY5611524	ERS357333	11658_3#29	ERR434575
2796STDY5611531	ERS357340	11658_3#30	ERR434576
2796STDY5611556	ERS357365	11658_3#31	ERR434577
2796STDY5611720	ERS357521	11658_3#32	ERR434578
2796STDY5611721	ERS357522	11658_3#33	ERR434579
2796STDY5611764	ERS357565	11658_3#34	ERR434580
2796STDY5611787	ERS357587	11658_3#35	ERR434581
2796STDY5611788	ERS357588	11658_3#36	ERR434582
2796STDY5611816	ERS357616	11658_3#37	ERR434583
2796STDY5611825	ERS357625	11658_3#38	ERR434584
2796STDY5611836	ERS357636	11658_3#39	ERR434585
2796STDY5611861	ERS357661	11658_3#40	ERR434586
2796STDY5611891	ERS357688	11658_3#41	ERR434587
2796STDY5611896	ERS357693	11658_3#42	ERR434588
2796STDY5611922	ERS357719	11658_3#43	ERR434589
2796STDY5611941	ERS357738	11658_3#44	ERR434590
2796STDY5611947	ERS357744	11658_3#45	ERR434591
2796STDY5611972	ERS357766	11658_3#46	ERR434592
2796STDY5611976	ERS357770	11658_3#47	ERR434593
2796STDY5611990	ERS357783	11658_3#48	ERR434594
2796STDY5611991	ERS357784	11658_3#49	ERR434595
2796STDY5611994	ERS357787	11658_3#50	ERR434596
2796STDY5611997	ERS357790	11658_3#51	ERR434597
2796STDY5612000	ERS357793	11658_3#52	ERR434598
2796STDY5612020	ERS357813	11658_3#53	ERR434599
2796STDY5612037	ERS357829	11658_3#54	ERR434600
2796STDY5612039	ERS357831	11658_3#55	ERR434601
2796STDY5612040	ERS357832	11658_3#56	ERR434602
2796STDY5612051	ERS357841	11658_3#57	ERR434603
2796STDY5612067	ERS357851	11658_3#58	ERR434604
2796STDY5612074	ERS357858	11658_3#59	ERR434605
2796STDY5612083	ERS357867	11658_3#60	ERR434606
2796STDY5612098	ERS357882	11658_3#61	ERR434607
2796STDY5612105	ERS357889	11658_3#62	ERR434608
2796STDY5612110	ERS357894	11658_3#64	ERR434610
2796STDY5612115	ERS357899	11658_3#65	ERR434611
2796STDY5612162	ERS357945	11658_3#66	ERR434612
2796STDY5612165	ERS357948	11658_3#67	ERR434613
2796STDY5612175	ERS357958	11658_3#68	ERR434614
2796STDY5612179	ERS357962	11658_3#69	ERR434615
2796STDY5612193	ERS357976	11658_3#70	ERR434616
2796STDY5612200	ERS357983	11658_3#71	ERR434617
2796STDY5612211	ERS357994	11658_3#72	ERR434618
2796STDY5612224	ERS358007	11658_3#73	ERR434619
2796STDY5612227	ERS358010	11658_3#74	ERR434620
2796STDY5612260	ERS358042	11658_3#75	ERR434621
2796STDY5612262	ERS358044	11658_3#76	ERR434622
2796STDY5612278	ERS358060	11658_3#77	ERR434623
2796STDY5612281	ERS358063	11658_3#78	ERR434624
2796STDY5612284	ERS358066	11658_3#79	ERR434625
2796STDY5612294	ERS358076	11658_3#80	ERR434626
2796STDY5612301	ERS358083	11658_3#81	ERR434627
2796STDY5612306	ERS358088	11658_3#82	ERR434628
2796STDY5612315	ERS358097	11658_3#83	ERR434629
2796STDY5612320	ERS358102	11658_3#84	ERR434630
2796STDY5612342	ERS358124	11658_3#85	ERR434631
2796STDY5612356	ERS358137	11658_3#86	ERR434632
2796STDY5612366	ERS358147	11658_3#87	ERR434633
2796STDY5612390	ERS358171	11658_3#88	ERR434634
2796STDY5612427	ERS358208	11658_3#89	ERR434635
2796STDY5612431	ERS358212	11658_3#90	ERR434636
2796STDY5612432	ERS358213	11658_3#91	ERR434637
2796STDY5612448	ERS358228	11658_3#92	ERR434638
2796STDY5612474	ERS358254	11658_3#93	ERR434639
2796STDY5612475	ERS358255	11658_3#94	ERR434640
2796STDY5612478	ERS358258	11658_3#95	ERR434641
2796STDY5612489	ERS358267	11658_3#96	ERR434642
2796STDY5610910	ERS356740	11658_4#1	ERR434643
2796STDY5610912	ERS356742	11658_4#2	ERR434644
2796STDY5610917	ERS356747	11658_4#3	ERR434645
2796STDY5610935	ERS356765	11658_4#4	ERR434646
2796STDY5610936	ERS356766	11658_4#5	ERR434647
2796STDY5610974	ERS356804	11658_4#6	ERR434648
2796STDY5610996	ERS356826	11658_4#7	ERR434649
2796STDY5611002	ERS356832	11658_4#8	ERR434650
2796STDY5611006	ERS356835	11658_4#9	ERR434651
2796STDY5611018	ERS356847	11658_4#10	ERR434652
2796STDY5611029	ERS356858	11658_4#11	ERR434653
2796STDY5611031	ERS356860	11658_4#12	ERR434654
2796STDY5611032	ERS356861	11658_4#13	ERR434655
2796STDY5611034	ERS356863	11658_4#14	ERR434656
2796STDY5611043	ERS356872	11658_4#15	ERR434657
2796STDY5611051	ERS356880	11658_4#16	ERR434658
2796STDY5611063	ERS356892	11658_4#17	ERR434659
2796STDY5611073	ERS356902	11658_4#18	ERR434660
2796STDY5611078	ERS356907	11658_4#19	ERR434661
2796STDY5611201	ERS357027	11658_4#20	ERR434662
2796STDY5611252	ERS357078	11658_4#21	ERR434663
2796STDY5611256	ERS357082	11658_4#22	ERR434664
2796STDY5611264	ERS357090	11658_4#23	ERR434665
2796STDY5611307	ERS357123	11658_4#24	ERR434666
2796STDY5611309	ERS357125	11658_4#25	ERR434667
2796STDY5611356	ERS357172	11658_4#26	ERR434668
2796STDY5611375	ERS357191	11658_4#27	ERR434669
2796STDY5611393	ERS357204	11658_4#28	ERR434670
2796STDY5611403	ERS357213	11658_4#29	ERR434671
2796STDY5611416	ERS357226	11658_4#30	ERR434672
2796STDY5611418	ERS357228	11658_4#31	ERR434673
2796STDY5611420	ERS357230	11658_4#32	ERR434674
2796STDY5611427	ERS357237	11658_4#33	ERR434675
2796STDY5611429	ERS357239	11658_4#34	ERR434676
2796STDY5611439	ERS357249	11658_4#35	ERR434677
2796STDY5611443	ERS357253	11658_4#36	ERR434678
2796STDY5611450	ERS357260	11658_4#37	ERR434679
2796STDY5611465	ERS357275	11658_4#38	ERR434680
2796STDY5611478	ERS357288	11658_4#39	ERR434681
2796STDY5611509	ERS357318	11658_4#40	ERR434682
2796STDY5611575	ERS357383	11658_4#41	ERR434683
2796STDY5611594	ERS357397	11658_4#42	ERR434684
2796STDY5611604	ERS357407	11658_4#43	ERR434685
2796STDY5611605	ERS357408	11658_4#44	ERR434686
2796STDY5611619	ERS357422	11658_4#45	ERR434687
2796STDY5611628	ERS357431	11658_4#46	ERR434688
2796STDY5611700	ERS357501	11658_4#47	ERR434689
2796STDY5611709	ERS357510	11658_4#48	ERR434690
2796STDY5611717	ERS357518	11658_4#49	ERR434691
2796STDY5611740	ERS357541	11658_4#50	ERR434692
2796STDY5611743	ERS357544	11658_4#51	ERR434693
2796STDY5611744	ERS357545	11658_4#52	ERR434694
2796STDY5611757	ERS357558	11658_4#53	ERR434695
2796STDY5611758	ERS357559	11658_4#54	ERR434696
2796STDY5611762	ERS357563	11658_4#55	ERR434697
2796STDY5611771	ERS357572	11658_4#56	ERR434698
2796STDY5611775	ERS357575	11658_4#57	ERR434699
2796STDY5611780	ERS357580	11658_4#58	ERR434700
2796STDY5611834	ERS357634	11658_4#59	ERR434701
2796STDY5611838	ERS357638	11658_4#60	ERR434702
2796STDY5611847	ERS357647	11658_4#61	ERR434703
2796STDY5611881	ERS357678	11658_4#62	ERR434704
2796STDY5611902	ERS357699	11658_4#63	ERR434705
2796STDY5611944	ERS357741	11658_4#64	ERR434706
2796STDY5612005	ERS357798	11658_4#65	ERR434707
2796STDY5612009	ERS357802	11658_4#66	ERR434708
2796STDY5612021	ERS357814	11658_4#67	ERR434709
2796STDY5612033	ERS357825	11658_4#68	ERR434710
2796STDY5612077	ERS357861	11658_4#69	ERR434711
2796STDY5612086	ERS357870	11658_4#70	ERR434712
2796STDY5612090	ERS357874	11658_4#71	ERR434713
2796STDY5612097	ERS357881	11658_4#72	ERR434714
2796STDY5612102	ERS357886	11658_4#73	ERR434715
2796STDY5612136	ERS357920	11658_4#74	ERR434716
2796STDY5612149	ERS357933	11658_4#75	ERR434717
2796STDY5612153	ERS357937	11658_4#76	ERR434718
2796STDY5612155	ERS357939	11658_4#77	ERR434719
2796STDY5612170	ERS357953	11658_4#78	ERR434720
2796STDY5612172	ERS357955	11658_4#79	ERR434721
2796STDY5612178	ERS357961	11658_4#80	ERR434722
2796STDY5612185	ERS357968	11658_4#81	ERR434723
2796STDY5612195	ERS357978	11658_4#82	ERR434724
2796STDY5612198	ERS357981	11658_4#83	ERR434725
2796STDY5612201	ERS357984	11658_4#84	ERR434726
2796STDY5612205	ERS357988	11658_4#85	ERR434727
2796STDY5612212	ERS357995	11658_4#86	ERR434728
2796STDY5612233	ERS358016	11658_4#87	ERR434729
2796STDY5612236	ERS358019	11658_4#88	ERR434730
2796STDY5612249	ERS358032	11658_4#89	ERR434731
2796STDY5612308	ERS358090	11658_4#90	ERR434732
2796STDY5612319	ERS358101	11658_4#91	ERR434733
2796STDY5612329	ERS358111	11658_4#92	ERR434734
2796STDY5612345	ERS358127	11658_4#93	ERR434735
2796STDY5612350	ERS358131	11658_4#94	ERR434736
2796STDY5612416	ERS358197	11658_4#95	ERR434737
2796STDY5612440	ERS358221	11658_4#96	ERR434738
2796STDY5610913	ERS356743	11658_5#1	ERR434739
2796STDY5610914	ERS356744	11658_5#2	ERR434740
2796STDY5610916	ERS356746	11658_5#3	ERR434741
2796STDY5610918	ERS356748	11658_5#4	ERR434742
2796STDY5610922	ERS356752	11658_5#5	ERR434743
2796STDY5610932	ERS356762	11658_5#6	ERR434744
2796STDY5610933	ERS356763	11658_5#7	ERR434745
2796STDY5610934	ERS356764	11658_5#8	ERR434746
2796STDY5610939	ERS356769	11658_5#9	ERR434747
2796STDY5610943	ERS356773	11658_5#10	ERR434748
2796STDY5610945	ERS356775	11658_5#11	ERR434749
2796STDY5610953	ERS356783	11658_5#12	ERR434750
2796STDY5610955	ERS356785	11658_5#13	ERR434751
2796STDY5610957	ERS356787	11658_5#14	ERR434752
2796STDY5610971	ERS356801	11658_5#15	ERR434753
2796STDY5610982	ERS356812	11658_5#16	ERR434754
2796STDY5610992	ERS356822	11658_5#17	ERR434755
2796STDY5610993	ERS356823	11658_5#18	ERR434756
2796STDY5611001	ERS356831	11658_5#19	ERR434757
2796STDY5611009	ERS356838	11658_5#20	ERR434758
2796STDY5611010	ERS356839	11658_5#21	ERR434759
2796STDY5611011	ERS356840	11658_5#22	ERR434760
2796STDY5611012	ERS356841	11658_5#23	ERR434761
2796STDY5611017	ERS356846	11658_5#25	ERR434763
2796STDY5611021	ERS356850	11658_5#26	ERR434764
2796STDY5611022	ERS356851	11658_5#27	ERR434765
2796STDY5611026	ERS356855	11658_5#28	ERR434766
2796STDY5611030	ERS356859	11658_5#29	ERR434767
2796STDY5611035	ERS356864	11658_5#30	ERR434768
2796STDY5611038	ERS356867	11658_5#31	ERR434769
2796STDY5611046	ERS356875	11658_5#32	ERR434770
2796STDY5611049	ERS356878	11658_5#33	ERR434771
2796STDY5611055	ERS356884	11658_5#34	ERR434772
2796STDY5611056	ERS356885	11658_5#35	ERR434773
2796STDY5611064	ERS356893	11658_5#36	ERR434774
2796STDY5611065	ERS356894	11658_5#37	ERR434775
2796STDY5611071	ERS356900	11658_5#38	ERR434776
2796STDY5611086	ERS356915	11658_5#40	ERR434778
2796STDY5611087	ERS356916	11658_5#41	ERR434779
2796STDY5611098	ERS356927	11658_5#42	ERR434780
2796STDY5611207	ERS357033	11658_5#43	ERR434781
2796STDY5611209	ERS357035	11658_5#44	ERR434782
2796STDY5611216	ERS357042	11658_5#45	ERR434783
2796STDY5611217	ERS357043	11658_5#46	ERR434784
2796STDY5611218	ERS357044	11658_5#47	ERR434785
2796STDY5611242	ERS357068	11658_5#49	ERR434787
2796STDY5611249	ERS357075	11658_5#50	ERR434788
2796STDY5611250	ERS357076	11658_5#51	ERR434789
2796STDY5611257	ERS357083	11658_5#52	ERR434790
2796STDY5611267	ERS357093	11658_5#53	ERR434791
2796STDY5611270	ERS357096	11658_5#54	ERR434792
2796STDY5611271	ERS357097	11658_5#55	ERR434793
2796STDY5611273	ERS357099	11658_5#56	ERR434794
2796STDY5611287	ERS357104	11658_5#57	ERR434795
2796STDY5611402	ERS357212	11658_5#58	ERR434796
2796STDY5611407	ERS357217	11658_5#59	ERR434797
2796STDY5611410	ERS357220	11658_5#60	ERR434798
2796STDY5611415	ERS357225	11658_5#61	ERR434799
2796STDY5611447	ERS357257	11658_5#62	ERR434800
2796STDY5611449	ERS357259	11658_5#63	ERR434801
2796STDY5611455	ERS357265	11658_5#64	ERR434802
2796STDY5611472	ERS357282	11658_5#65	ERR434803
2796STDY5611591	ERS357394	11658_5#66	ERR434804
2796STDY5611600	ERS357403	11658_5#67	ERR434805
2796STDY5611623	ERS357426	11658_5#68	ERR434806
2796STDY5611625	ERS357428	11658_5#69	ERR434807
2796STDY5611634	ERS357437	11658_5#70	ERR434808
2796STDY5611636	ERS357439	11658_5#71	ERR434809
2796STDY5611640	ERS357443	11658_5#72	ERR434810
2796STDY5611650	ERS357452	11658_5#73	ERR434811
2796STDY5611652	ERS357454	11658_5#74	ERR434812
2796STDY5611653	ERS357455	11658_5#75	ERR434813
2796STDY5611670	ERS357472	11658_5#76	ERR434814
2796STDY5611675	ERS357477	11658_5#77	ERR434815
2796STDY5611682	ERS357483	11658_5#78	ERR434816
2796STDY5611683	ERS357484	11658_5#79	ERR434817
2796STDY5611687	ERS357488	11658_5#80	ERR434818
2796STDY5611689	ERS357490	11658_5#81	ERR434819
2796STDY5611693	ERS357494	11658_5#82	ERR434820
2796STDY5611726	ERS357527	11658_5#83	ERR434821
2796STDY5611738	ERS357539	11658_5#84	ERR434822
2796STDY5611742	ERS357543	11658_5#85	ERR434823
2796STDY5611745	ERS357546	11658_5#86	ERR434824
2796STDY5611765	ERS357566	11658_5#87	ERR434825
2796STDY5611766	ERS357567	11658_5#88	ERR434826
2796STDY5611821	ERS357621	11658_5#89	ERR434827
2796STDY5611829	ERS357629	11658_5#90	ERR434828
2796STDY5612072	ERS357856	11658_5#91	ERR434829
2796STDY5612112	ERS357896	11658_5#92	ERR434830
2796STDY5612144	ERS357928	11658_5#93	ERR434831
2796STDY5612189	ERS357972	11658_5#94	ERR434832
2796STDY5612213	ERS357996	11658_5#95	ERR434833
2796STDY5612336	ERS358118	11658_5#96	ERR434834
2796STDY5610915	ERS356745	11658_6#1	ERR434835
2796STDY5610920	ERS356750	11658_6#2	ERR434836
2796STDY5610921	ERS356751	11658_6#3	ERR434837
2796STDY5610926	ERS356756	11658_6#4	ERR434838
2796STDY5610928	ERS356758	11658_6#5	ERR434839
2796STDY5610949	ERS356779	11658_6#6	ERR434840
2796STDY5610951	ERS356781	11658_6#7	ERR434841
2796STDY5610954	ERS356784	11658_6#8	ERR434842
2796STDY5610956	ERS356786	11658_6#9	ERR434843
2796STDY5610961	ERS356791	11658_6#10	ERR434844
2796STDY5610962	ERS356792	11658_6#11	ERR434845
2796STDY5610964	ERS356794	11658_6#12	ERR434846
2796STDY5610975	ERS356805	11658_6#13	ERR434847
2796STDY5610977	ERS356807	11658_6#14	ERR434848
2796STDY5610978	ERS356808	11658_6#15	ERR434849
2796STDY5610983	ERS356813	11658_6#16	ERR434850
2796STDY5610990	ERS356820	11658_6#17	ERR434851
2796STDY5610995	ERS356825	11658_6#18	ERR434852
2796STDY5610998	ERS356828	11658_6#19	ERR434853
2796STDY5611000	ERS356830	11658_6#20	ERR434854
2796STDY5611019	ERS356848	11658_6#21	ERR434855
2796STDY5611028	ERS356857	11658_6#22	ERR434856
2796STDY5611033	ERS356862	11658_6#23	ERR434857
2796STDY5611047	ERS356876	11658_6#24	ERR434858
2796STDY5611057	ERS356886	11658_6#25	ERR434859
2796STDY5611058	ERS356887	11658_6#26	ERR434860
2796STDY5611060	ERS356889	11658_6#27	ERR434861
2796STDY5611062	ERS356891	11658_6#28	ERR434862
2796STDY5611069	ERS356898	11658_6#29	ERR434863
2796STDY5611075	ERS356904	11658_6#30	ERR434864
2796STDY5611085	ERS356914	11658_6#31	ERR434865
2796STDY5611088	ERS356917	11658_6#32	ERR434866
2796STDY5611092	ERS356921	11658_6#33	ERR434867
2796STDY5611096	ERS356925	11658_6#34	ERR434868
2796STDY5611198	ERS357024	11658_6#35	ERR434869
2796STDY5611199	ERS357025	11658_6#36	ERR434870
2796STDY5611202	ERS357028	11658_6#37	ERR434871
2796STDY5611208	ERS357034	11658_6#38	ERR434872
2796STDY5611210	ERS357036	11658_6#39	ERR434873
2796STDY5611224	ERS357050	11658_6#40	ERR434874
2796STDY5611225	ERS357051	11658_6#41	ERR434875
2796STDY5611227	ERS357053	11658_6#42	ERR434876
2796STDY5611232	ERS357058	11658_6#43	ERR434877
2796STDY5611235	ERS357061	11658_6#44	ERR434878
2796STDY5611237	ERS357063	11658_6#45	ERR434879
2796STDY5611245	ERS357071	11658_6#47	ERR434881
2796STDY5611251	ERS357077	11658_6#48	ERR434882
2796STDY5611258	ERS357084	11658_6#49	ERR434883
2796STDY5611263	ERS357089	11658_6#50	ERR434884
2796STDY5611268	ERS357094	11658_6#51	ERR434885
2796STDY5611269	ERS357095	11658_6#52	ERR434886
2796STDY5611272	ERS357098	11658_6#53	ERR434887
2796STDY5611276	ERS357102	11658_6#54	ERR434888
2796STDY5611291	ERS357108	11658_6#55	ERR434889
2796STDY5611292	ERS357109	11658_6#56	ERR434890
2796STDY5611395	ERS357206	11658_6#57	ERR434891
2796STDY5611409	ERS357219	11658_6#58	ERR434892
2796STDY5611417	ERS357227	11658_6#59	ERR434893
2796STDY5611426	ERS357236	11658_6#60	ERR434894
2796STDY5611432	ERS357242	11658_6#61	ERR434895
2796STDY5611435	ERS357245	11658_6#62	ERR434896
2796STDY5611480	ERS357290	11658_6#63	ERR434897
2796STDY5611596	ERS357399	11658_6#64	ERR434898
2796STDY5611616	ERS357419	11658_6#65	ERR434899
2796STDY5611639	ERS357442	11658_6#66	ERR434900
2796STDY5611649	ERS357451	11658_6#67	ERR434901
2796STDY5611651	ERS357453	11658_6#68	ERR434902
2796STDY5611655	ERS357457	11658_6#69	ERR434903
2796STDY5611660	ERS357462	11658_6#70	ERR434904
2796STDY5611671	ERS357473	11658_6#71	ERR434905
2796STDY5611678	ERS357479	11658_6#72	ERR434906
2796STDY5611696	ERS357497	11658_6#73	ERR434907
2796STDY5611699	ERS357500	11658_6#74	ERR434908
2796STDY5611701	ERS357502	11658_6#75	ERR434909
2796STDY5611702	ERS357503	11658_6#76	ERR434910
2796STDY5611706	ERS357507	11658_6#77	ERR434911
2796STDY5611708	ERS357509	11658_6#78	ERR434912
2796STDY5611728	ERS357529	11658_6#79	ERR434913
2796STDY5611732	ERS357533	11658_6#80	ERR434914
2796STDY5611733	ERS357534	11658_6#81	ERR434915
2796STDY5611737	ERS357538	11658_6#82	ERR434916
2796STDY5611741	ERS357542	11658_6#83	ERR434917
2796STDY5611746	ERS357547	11658_6#84	ERR434918
2796STDY5611755	ERS357556	11658_6#85	ERR434919
2796STDY5611759	ERS357560	11658_6#86	ERR434920
2796STDY5611760	ERS357561	11658_6#87	ERR434921
2796STDY5611768	ERS357569	11658_6#88	ERR434922
2796STDY5611769	ERS357570	11658_6#89	ERR434923
2796STDY5611851	ERS357651	11658_6#90	ERR434924
2796STDY5612120	ERS357904	11658_6#91	ERR434925
2796STDY5612134	ERS357918	11658_6#92	ERR434926
2796STDY5612152	ERS357936	11658_6#93	ERR434927
2796STDY5612251	ERS358034	11658_6#94	ERR434928
2796STDY5612267	ERS358049	11658_6#95	ERR434929
2796STDY5612347	ERS358129	11658_6#96	ERR434930
2796STDY5610929	ERS356759	11658_7#1	ERR434931
2796STDY5610944	ERS356774	11658_7#2	ERR434932
2796STDY5610946	ERS356776	11658_7#3	ERR434933
2796STDY5610947	ERS356777	11658_7#4	ERR434934
2796STDY5610950	ERS356780	11658_7#5	ERR434935
2796STDY5610967	ERS356797	11658_7#6	ERR434936
2796STDY5610970	ERS356800	11658_7#7	ERR434937
2796STDY5610981	ERS356811	11658_7#8	ERR434938
2796STDY5610984	ERS356814	11658_7#9	ERR434939
2796STDY5610989	ERS356819	11658_7#10	ERR434940
2796STDY5610994	ERS356824	11658_7#11	ERR434941
2796STDY5611004	ERS356834	11658_7#13	ERR434943
2796STDY5611020	ERS356849	11658_7#14	ERR434944
2796STDY5611024	ERS356853	11658_7#15	ERR434945
2796STDY5611036	ERS356865	11658_7#16	ERR434946
2796STDY5611040	ERS356869	11658_7#17	ERR434947
2796STDY5611048	ERS356877	11658_7#18	ERR434948
2796STDY5611059	ERS356888	11658_7#19	ERR434949
2796STDY5611074	ERS356903	11658_7#20	ERR434950
2796STDY5611079	ERS356908	11658_7#21	ERR434951
2796STDY5611080	ERS356909	11658_7#22	ERR434952
2796STDY5611082	ERS356911	11658_7#23	ERR434953
2796STDY5611093	ERS356922	11658_7#24	ERR434954
2796STDY5611094	ERS356923	11658_7#25	ERR434955
2796STDY5611097	ERS356926	11658_7#26	ERR434956
2796STDY5611203	ERS357029	11658_7#27	ERR434957
2796STDY5611212	ERS357038	11658_7#28	ERR434958
2796STDY5611220	ERS357046	11658_7#29	ERR434959
2796STDY5611248	ERS357074	11658_7#30	ERR434960
2796STDY5611259	ERS357085	11658_7#31	ERR434961
2796STDY5611275	ERS357101	11658_7#32	ERR434962
2796STDY5611286	ERS357103	11658_7#33	ERR434963
2796STDY5611289	ERS357106	11658_7#34	ERR434964
2796STDY5611290	ERS357107	11658_7#35	ERR434965
2796STDY5611294	ERS357110	11658_7#36	ERR434966
2796STDY5611341	ERS357157	11658_7#39	ERR434969
2796STDY5611392	ERS357203	11658_7#40	ERR434970
2796STDY5611399	ERS357210	11658_7#41	ERR434971
2796STDY5611400	ERS357211	11658_7#42	ERR434972
2796STDY5611404	ERS357214	11658_7#43	ERR434973
2796STDY5611419	ERS357229	11658_7#44	ERR434974
2796STDY5611422	ERS357232	11658_7#45	ERR434975
2796STDY5611431	ERS357241	11658_7#46	ERR434976
2796STDY5611433	ERS357243	11658_7#47	ERR434977
2796STDY5611436	ERS357246	11658_7#48	ERR434978
2796STDY5611457	ERS357267	11658_7#49	ERR434979
2796STDY5611479	ERS357289	11658_7#50	ERR434980
2796STDY5611481	ERS357291	11658_7#51	ERR434981
2796STDY5611595	ERS357398	11658_7#52	ERR434982
2796STDY5611606	ERS357409	11658_7#53	ERR434983
2796STDY5611611	ERS357414	11658_7#54	ERR434984
2796STDY5611620	ERS357423	11658_7#55	ERR434985
2796STDY5611632	ERS357435	11658_7#56	ERR434986
2796STDY5611642	ERS357445	11658_7#57	ERR434987
2796STDY5611643	ERS357446	11658_7#58	ERR434988
2796STDY5611663	ERS357465	11658_7#59	ERR434989
2796STDY5611667	ERS357469	11658_7#60	ERR434990
2796STDY5611684	ERS357485	11658_7#62	ERR434992
2796STDY5611688	ERS357489	11658_7#63	ERR434993
2796STDY5611734	ERS357535	11658_7#64	ERR434994
2796STDY5611852	ERS357652	11658_7#65	ERR434995
2796STDY5611855	ERS357655	11658_7#66	ERR434996
2796STDY5611862	ERS357662	11658_7#67	ERR434997
2796STDY5611864	ERS357664	11658_7#68	ERR434998
2796STDY5611866	ERS357666	11658_7#69	ERR434999
2796STDY5611895	ERS357692	11658_7#70	ERR435000
2796STDY5612032	ERS357824	11658_7#71	ERR435001
2796STDY5612070	ERS357854	11658_7#72	ERR435002
2796STDY5612126	ERS357910	11658_7#73	ERR435003
2796STDY5612154	ERS357938	11658_7#74	ERR435004
2796STDY5612173	ERS357956	11658_7#75	ERR435005
2796STDY5612181	ERS357964	11658_7#76	ERR435006
2796STDY5612190	ERS357973	11658_7#77	ERR435007
2796STDY5612209	ERS357992	11658_7#78	ERR435008
2796STDY5612214	ERS357997	11658_7#79	ERR435009
2796STDY5612221	ERS358004	11658_7#80	ERR435010
2796STDY5612230	ERS358013	11658_7#81	ERR435011
2796STDY5612241	ERS358024	11658_7#82	ERR435012
2796STDY5612244	ERS358027	11658_7#83	ERR435013
2796STDY5612290	ERS358072	11658_7#84	ERR435014
2796STDY5612298	ERS358080	11658_7#85	ERR435015
2796STDY5612300	ERS358082	11658_7#86	ERR435016
2796STDY5612310	ERS358092	11658_7#87	ERR435017
2796STDY5612312	ERS358094	11658_7#88	ERR435018
2796STDY5612316	ERS358098	11658_7#89	ERR435019
2796STDY5612322	ERS358104	11658_7#90	ERR435020
2796STDY5612326	ERS358108	11658_7#91	ERR435021
2796STDY5612331	ERS358113	11658_7#92	ERR435022
2796STDY5612333	ERS358115	11658_7#93	ERR435023
2796STDY5612335	ERS358117	11658_7#94	ERR435024
2796STDY5612340	ERS358122	11658_7#95	ERR435025
2796STDY5612346	ERS358128	11658_7#96	ERR435026
2796STDY5610930	ERS356760	11658_8#24	ERR435027
2796STDY5610948	ERS356778	11658_8#25	ERR435028
2796STDY5610952	ERS356782	11658_8#26	ERR435029
2796STDY5610965	ERS356795	11658_8#27	ERR435030
2796STDY5610979	ERS356809	11658_8#28	ERR435031
2796STDY5610980	ERS356810	11658_8#29	ERR435032
2796STDY5610985	ERS356815	11658_8#30	ERR435033
2796STDY5610986	ERS356816	11658_8#31	ERR435034
2796STDY5611003	ERS356833	11658_8#32	ERR435035
2796STDY5611014	ERS356843	11658_8#33	ERR435036
2796STDY5611015	ERS356844	11658_8#34	ERR435037
2796STDY5611037	ERS356866	11658_8#35	ERR435038
2796STDY5611054	ERS356883	11658_8#36	ERR435039
2796STDY5611061	ERS356890	11658_8#37	ERR435040
2796STDY5611066	ERS356895	11658_8#38	ERR435041
2796STDY5611068	ERS356897	11658_8#39	ERR435042
2796STDY5611084	ERS356913	11658_8#40	ERR435043
2796STDY5611090	ERS356919	11658_8#41	ERR435044
2796STDY5611091	ERS356920	11658_8#42	ERR435045
2796STDY5611099	ERS356928	11658_8#43	ERR435046
2796STDY5611211	ERS357037	11658_8#44	ERR435047
2796STDY5611214	ERS357040	11658_8#45	ERR435048
2796STDY5611219	ERS357045	11658_8#46	ERR435049
2796STDY5611221	ERS357047	11658_8#47	ERR435050
2796STDY5611222	ERS357048	11658_8#48	ERR435051
2796STDY5611223	ERS357049	11658_8#49	ERR435052
2796STDY5611226	ERS357052	11658_8#50	ERR435053
2796STDY5611230	ERS357056	11658_8#51	ERR435054
2796STDY5611244	ERS357070	11658_8#52	ERR435055
2796STDY5611246	ERS357072	11658_8#53	ERR435056
2796STDY5611260	ERS357086	11658_8#54	ERR435057
2796STDY5611262	ERS357088	11658_8#55	ERR435058
2796STDY5611391	ERS357202	11658_8#56	ERR435059
2796STDY5611398	ERS357209	11658_8#57	ERR435060
2796STDY5611425	ERS357235	11658_8#58	ERR435061
2796STDY5611441	ERS357251	11658_8#59	ERR435062
2796STDY5611593	ERS357396	11658_8#60	ERR435063
2796STDY5611602	ERS357405	11658_8#61	ERR435064
2796STDY5611624	ERS357427	11658_8#62	ERR435065
2796STDY5611627	ERS357430	11658_8#63	ERR435066
2796STDY5611638	ERS357441	11658_8#64	ERR435067
2796STDY5611641	ERS357444	11658_8#65	ERR435068
2796STDY5611664	ERS357466	11658_8#66	ERR435069
2796STDY5611665	ERS357467	11658_8#67	ERR435070
2796STDY5611666	ERS357468	11658_8#68	ERR435071
2796STDY5611679	ERS357480	11658_8#69	ERR435072
2796STDY5611686	ERS357487	11658_8#70	ERR435073
2796STDY5611690	ERS357491	11658_8#71	ERR435074
2796STDY5611691	ERS357492	11658_8#72	ERR435075
2796STDY5611692	ERS357493	11658_8#73	ERR435076
2796STDY5611694	ERS357495	11658_8#74	ERR435077
2796STDY5611695	ERS357496	11658_8#75	ERR435078
2796STDY5611697	ERS357498	11658_8#76	ERR435079
2796STDY5611703	ERS357504	11658_8#77	ERR435080
2796STDY5611704	ERS357505	11658_8#78	ERR435081
2796STDY5611707	ERS357508	11658_8#79	ERR435082
2796STDY5611713	ERS357514	11658_8#80	ERR435083
2796STDY5611714	ERS357515	11658_8#81	ERR435084
2796STDY5611715	ERS357516	11658_8#82	ERR435085
2796STDY5611719	ERS357520	11658_8#83	ERR435086
2796STDY5611727	ERS357528	11658_8#84	ERR435087
2796STDY5611729	ERS357530	11658_8#85	ERR435088
2796STDY5611731	ERS357532	11658_8#86	ERR435089
2796STDY5611735	ERS357536	11658_8#87	ERR435090
2796STDY5611747	ERS357548	11658_8#88	ERR435091
2796STDY5611748	ERS357549	11658_8#89	ERR435092
2796STDY5611750	ERS357551	11658_8#90	ERR435093
2796STDY5611761	ERS357562	11658_8#91	ERR435094
2796STDY5611770	ERS357571	11658_8#92	ERR435095
2796STDY5612128	ERS357912	11658_8#93	ERR435096
2796STDY5612142	ERS357926	11658_8#94	ERR435097
2796STDY5612237	ERS358020	11658_8#95	ERR435098
2796STDY5612238	ERS358021	11658_8#96	ERR435099
2796STDY5610963	ERS356793	11679_4#1	ERR435100
2796STDY5611102	ERS356930	11679_4#2	ERR435101
2796STDY5611111	ERS356939	11679_4#3	ERR435102
2796STDY5611131	ERS356958	11679_4#4	ERR435103
2796STDY5611136	ERS356963	11679_4#5	ERR435104
2796STDY5611146	ERS356973	11679_4#6	ERR435105
2796STDY5611150	ERS356977	11679_4#7	ERR435106
2796STDY5611171	ERS356998	11679_4#8	ERR435107
2796STDY5611174	ERS357001	11679_4#9	ERR435108
2796STDY5611184	ERS357011	11679_4#10	ERR435109
2796STDY5611194	ERS357021	11679_4#11	ERR435110
2796STDY5611204	ERS357030	11679_4#12	ERR435111
2796STDY5611296	ERS357112	11679_4#13	ERR435112
2796STDY5611303	ERS357119	11679_4#14	ERR435113
2796STDY5611305	ERS357121	11679_4#15	ERR435114
2796STDY5611322	ERS357138	11679_4#16	ERR435115
2796STDY5611363	ERS357179	11679_4#17	ERR435116
2796STDY5611365	ERS357181	11679_4#18	ERR435117
2796STDY5611366	ERS357182	11679_4#19	ERR435118
2796STDY5611373	ERS357189	11679_4#20	ERR435119
2796STDY5611377	ERS357193	11679_4#21	ERR435120
2796STDY5611453	ERS357263	11679_4#22	ERR435121
2796STDY5611461	ERS357271	11679_4#23	ERR435122
2796STDY5611476	ERS357286	11679_4#24	ERR435123
2796STDY5611490	ERS357299	11679_4#25	ERR435124
2796STDY5611533	ERS357342	11679_4#26	ERR435125
2796STDY5611553	ERS357362	11679_4#27	ERR435126
2796STDY5611589	ERS357392	11679_4#28	ERR435127
2796STDY5611685	ERS357486	11679_4#29	ERR435128
2796STDY5611705	ERS357506	11679_4#30	ERR435129
2796STDY5611754	ERS357555	11679_4#31	ERR435130
2796STDY5611779	ERS357579	11679_4#32	ERR435131
2796STDY5611792	ERS357592	11679_4#33	ERR435132
2796STDY5611795	ERS357595	11679_4#34	ERR435133
2796STDY5611801	ERS357601	11679_4#35	ERR435134
2796STDY5611810	ERS357610	11679_4#36	ERR435135
2796STDY5611818	ERS357618	11679_4#37	ERR435136
2796STDY5611835	ERS357635	11679_4#38	ERR435137
2796STDY5611846	ERS357646	11679_4#39	ERR435138
2796STDY5611848	ERS357648	11679_4#40	ERR435139
2796STDY5611849	ERS357649	11679_4#41	ERR435140
2796STDY5611850	ERS357650	11679_4#42	ERR435141
2796STDY5611857	ERS357657	11679_4#43	ERR435142
2796STDY5611872	ERS357669	11679_4#44	ERR435143
2796STDY5611879	ERS357676	11679_4#45	ERR435144
2796STDY5611887	ERS357684	11679_4#46	ERR435145
2796STDY5611890	ERS357687	11679_4#47	ERR435146
2796STDY5611893	ERS357690	11679_4#48	ERR435147
2796STDY5611904	ERS357701	11679_4#49	ERR435148
2796STDY5611919	ERS357716	11679_4#50	ERR435149
2796STDY5611943	ERS357740	11679_4#52	ERR435151
2796STDY5611957	ERS357754	11679_4#53	ERR435152
2796STDY5611959	ERS357756	11679_4#54	ERR435153
2796STDY5611973	ERS357767	11679_4#55	ERR435154
2796STDY5611978	ERS357772	11679_4#56	ERR435155
2796STDY5612015	ERS357808	11679_4#57	ERR435156
2796STDY5612035	ERS357827	11679_4#58	ERR435157
2796STDY5612044	ERS357835	11679_4#59	ERR435158
2796STDY5612046	ERS357836	11679_4#60	ERR435159
2796STDY5612047	ERS357837	11679_4#61	ERR435160
2796STDY5612048	ERS357838	11679_4#62	ERR435161
2796STDY5612076	ERS357860	11679_4#63	ERR435162
2796STDY5612091	ERS357875	11679_4#64	ERR435163
2796STDY5612099	ERS357883	11679_4#65	ERR435164
2796STDY5612103	ERS357887	11679_4#66	ERR435165
2796STDY5612109	ERS357893	11679_4#67	ERR435166
2796STDY5612139	ERS357923	11679_4#68	ERR435167
2796STDY5612140	ERS357924	11679_4#69	ERR435168
2796STDY5612159	ERS357942	11679_4#70	ERR435169
2796STDY5612161	ERS357944	11679_4#71	ERR435170
2796STDY5612184	ERS357967	11679_4#72	ERR435171
2796STDY5612202	ERS357985	11679_4#73	ERR435172
2796STDY5612225	ERS358008	11679_4#74	ERR435173
2796STDY5612240	ERS358023	11679_4#75	ERR435174
2796STDY5612248	ERS358031	11679_4#76	ERR435175
2796STDY5612255	ERS358037	11679_4#77	ERR435176
2796STDY5612259	ERS358041	11679_4#78	ERR435177
2796STDY5612293	ERS358075	11679_4#79	ERR435178
2796STDY5612296	ERS358078	11679_4#80	ERR435179
2796STDY5612328	ERS358110	11679_4#81	ERR435180
2796STDY5612332	ERS358114	11679_4#82	ERR435181
2796STDY5612339	ERS358121	11679_4#83	ERR435182
2796STDY5612344	ERS358126	11679_4#84	ERR435183
2796STDY5612354	ERS358135	11679_4#85	ERR435184
2796STDY5612377	ERS358158	11679_4#86	ERR435185
2796STDY5612382	ERS358163	11679_4#87	ERR435186
2796STDY5612394	ERS358175	11679_4#88	ERR435187
2796STDY5612415	ERS358196	11679_4#89	ERR435188
2796STDY5612418	ERS358199	11679_4#90	ERR435189
2796STDY5612423	ERS358204	11679_4#91	ERR435190
2796STDY5612425	ERS358206	11679_4#92	ERR435191
2796STDY5612430	ERS358211	11679_4#93	ERR435192
2796STDY5612456	ERS358236	11679_4#94	ERR435193
2796STDY5612465	ERS358245	11679_4#95	ERR435194
2796STDY5612481	ERS358261	11679_4#96	ERR435195
2796STDY5611008	ERS356837	11679_5#1	ERR435196
2796STDY5611117	ERS356945	11679_5#2	ERR435197
2796STDY5611137	ERS356964	11679_5#3	ERR435198
2796STDY5611161	ERS356988	11679_5#4	ERR435199
2796STDY5611173	ERS357000	11679_5#5	ERR435200
2796STDY5611265	ERS357091	11679_5#6	ERR435201
2796STDY5611295	ERS357111	11679_5#7	ERR435202
2796STDY5611300	ERS357116	11679_5#8	ERR435203
2796STDY5611308	ERS357124	11679_5#9	ERR435204
2796STDY5611316	ERS357132	11679_5#10	ERR435205
2796STDY5611323	ERS357139	11679_5#11	ERR435206
2796STDY5611324	ERS357140	11679_5#12	ERR435207
2796STDY5611330	ERS357146	11679_5#13	ERR435208
2796STDY5611343	ERS357159	11679_5#14	ERR435209
2796STDY5611381	ERS357197	11679_5#15	ERR435210
2796STDY5611382	ERS357198	11679_5#16	ERR435211
2796STDY5611460	ERS357270	11679_5#17	ERR435212
2796STDY5611488	ERS357297	11679_5#18	ERR435213
2796STDY5611501	ERS357310	11679_5#19	ERR435214
2796STDY5611504	ERS357313	11679_5#20	ERR435215
2796STDY5611507	ERS357316	11679_5#21	ERR435216
2796STDY5611514	ERS357323	11679_5#22	ERR435217
2796STDY5611515	ERS357324	11679_5#23	ERR435218
2796STDY5611541	ERS357350	11679_5#24	ERR435219
2796STDY5611558	ERS357367	11679_5#25	ERR435220
2796STDY5611562	ERS357371	11679_5#26	ERR435221
2796STDY5611564	ERS357373	11679_5#27	ERR435222
2796STDY5611603	ERS357406	11679_5#28	ERR435223
2796STDY5611656	ERS357458	11679_5#29	ERR435224
2796STDY5611662	ERS357464	11679_5#30	ERR435225
2796STDY5611777	ERS357577	11679_5#31	ERR435226
2796STDY5611783	ERS357583	11679_5#32	ERR435227
2796STDY5611799	ERS357599	11679_5#33	ERR435228
2796STDY5611805	ERS357605	11679_5#34	ERR435229
2796STDY5611813	ERS357613	11679_5#35	ERR435230
2796STDY5611858	ERS357658	11679_5#36	ERR435231
2796STDY5611875	ERS357672	11679_5#37	ERR435232
2796STDY5611883	ERS357680	11679_5#38	ERR435233
2796STDY5611897	ERS357694	11679_5#39	ERR435234
2796STDY5611906	ERS357703	11679_5#40	ERR435235
2796STDY5611908	ERS357705	11679_5#41	ERR435236
2796STDY5611915	ERS357712	11679_5#42	ERR435237
2796STDY5611918	ERS357715	11679_5#43	ERR435238
2796STDY5611923	ERS357720	11679_5#44	ERR435239
2796STDY5611954	ERS357751	11679_5#45	ERR435240
2796STDY5611963	ERS357760	11679_5#46	ERR435241
2796STDY5611971	ERS357765	11679_5#47	ERR435242
2796STDY5611979	ERS357773	11679_5#48	ERR435243
2796STDY5611999	ERS357792	11679_5#49	ERR435244
2796STDY5612006	ERS357799	11679_5#50	ERR435245
2796STDY5612023	ERS357816	11679_5#51	ERR435246
2796STDY5612025	ERS357818	11679_5#52	ERR435247
2796STDY5612028	ERS357820	11679_5#53	ERR435248
2796STDY5612029	ERS357821	11679_5#54	ERR435249
2796STDY5612031	ERS357823	11679_5#55	ERR435250
2796STDY5612043	ERS357834	11679_5#56	ERR435251
2796STDY5612069	ERS357853	11679_5#57	ERR435252
2796STDY5612082	ERS357866	11679_5#58	ERR435253
2796STDY5612092	ERS357876	11679_5#59	ERR435254
2796STDY5612111	ERS357895	11679_5#60	ERR435255
2796STDY5612116	ERS357900	11679_5#61	ERR435256
2796STDY5612117	ERS357901	11679_5#62	ERR435257
2796STDY5612121	ERS357905	11679_5#63	ERR435258
2796STDY5612147	ERS357931	11679_5#64	ERR435259
2796STDY5612160	ERS357943	11679_5#65	ERR435260
2796STDY5612183	ERS357966	11679_5#66	ERR435261
2796STDY5612187	ERS357970	11679_5#67	ERR435262
2796STDY5612203	ERS357986	11679_5#68	ERR435263
2796STDY5612215	ERS357998	11679_5#69	ERR435264
2796STDY5612223	ERS358006	11679_5#70	ERR435265
2796STDY5612231	ERS358014	11679_5#71	ERR435266
2796STDY5612232	ERS358015	11679_5#72	ERR435267
2796STDY5612256	ERS358038	11679_5#73	ERR435268
2796STDY5612258	ERS358040	11679_5#74	ERR435269
2796STDY5612265	ERS358047	11679_5#75	ERR435270
2796STDY5612288	ERS358070	11679_5#76	ERR435271
2796STDY5612305	ERS358087	11679_5#77	ERR435272
2796STDY5612337	ERS358119	11679_5#78	ERR435273
2796STDY5612343	ERS358125	11679_5#79	ERR435274
2796STDY5612358	ERS358139	11679_5#80	ERR435275
2796STDY5612362	ERS358143	11679_5#81	ERR435276
2796STDY5612368	ERS358149	11679_5#82	ERR435277
2796STDY5612374	ERS358155	11679_5#83	ERR435278
2796STDY5612411	ERS358192	11679_5#84	ERR435279
2796STDY5612412	ERS358193	11679_5#85	ERR435280
2796STDY5612417	ERS358198	11679_5#86	ERR435281
2796STDY5612422	ERS358203	11679_5#87	ERR435282
2796STDY5612428	ERS358209	11679_5#88	ERR435283
2796STDY5612446	ERS358226	11679_5#89	ERR435284
2796STDY5612447	ERS358227	11679_5#90	ERR435285
2796STDY5612452	ERS358232	11679_5#91	ERR435286
2796STDY5612454	ERS358234	11679_5#92	ERR435287
2796STDY5612459	ERS358239	11679_5#93	ERR435288
2796STDY5612461	ERS358241	11679_5#94	ERR435289
2796STDY5612468	ERS358248	11679_5#95	ERR435290
2796STDY5612483	ERS358263	11679_5#96	ERR435291
2796STDY5611072	ERS356901	11679_6#1	ERR435292
2796STDY5611115	ERS356943	11679_6#2	ERR435293
2796STDY5611116	ERS356944	11679_6#3	ERR435294
2796STDY5611124	ERS356951	11679_6#4	ERR435295
2796STDY5611128	ERS356955	11679_6#5	ERR435296
2796STDY5611176	ERS357003	11679_6#7	ERR435298
2796STDY5611178	ERS357005	11679_6#8	ERR435299
2796STDY5611179	ERS357006	11679_6#9	ERR435300
2796STDY5611185	ERS357012	11679_6#10	ERR435301
2796STDY5611187	ERS357014	11679_6#11	ERR435302
2796STDY5611206	ERS357032	11679_6#12	ERR435303
2796STDY5611233	ERS357059	11679_6#13	ERR435304
2796STDY5611298	ERS357114	11679_6#14	ERR435305
2796STDY5611306	ERS357122	11679_6#15	ERR435306
2796STDY5611342	ERS357158	11679_6#18	ERR435309
2796STDY5611347	ERS357163	11679_6#19	ERR435310
2796STDY5611362	ERS357178	11679_6#20	ERR435311
2796STDY5611367	ERS357183	11679_6#21	ERR435312
2796STDY5611468	ERS357278	11679_6#22	ERR435313
2796STDY5611477	ERS357287	11679_6#23	ERR435314
2796STDY5611493	ERS357302	11679_6#24	ERR435315
2796STDY5611494	ERS357303	11679_6#25	ERR435316
2796STDY5611500	ERS357309	11679_6#26	ERR435317
2796STDY5611526	ERS357335	11679_6#27	ERR435318
2796STDY5611534	ERS357343	11679_6#28	ERR435319
2796STDY5611539	ERS357348	11679_6#29	ERR435320
2796STDY5611549	ERS357358	11679_6#30	ERR435321
2796STDY5611550	ERS357359	11679_6#31	ERR435322
2796STDY5611557	ERS357366	11679_6#32	ERR435323
2796STDY5611559	ERS357368	11679_6#33	ERR435324
2796STDY5611565	ERS357374	11679_6#34	ERR435325
2796STDY5611574	ERS357382	11679_6#35	ERR435326
2796STDY5611617	ERS357420	11679_6#36	ERR435327
2796STDY5611631	ERS357434	11679_6#37	ERR435328
2796STDY5611674	ERS357476	11679_6#38	ERR435329
2796STDY5611774	ERS357574	11679_6#39	ERR435330
2796STDY5611782	ERS357582	11679_6#40	ERR435331
2796STDY5611793	ERS357593	11679_6#41	ERR435332
2796STDY5611797	ERS357597	11679_6#42	ERR435333
2796STDY5611808	ERS357608	11679_6#43	ERR435334
2796STDY5611815	ERS357615	11679_6#44	ERR435335
2796STDY5611826	ERS357626	11679_6#45	ERR435336
2796STDY5611828	ERS357628	11679_6#46	ERR435337
2796STDY5611830	ERS357630	11679_6#47	ERR435338
2796STDY5611843	ERS357643	11679_6#48	ERR435339
2796STDY5611873	ERS357670	11679_6#49	ERR435340
2796STDY5611901	ERS357698	11679_6#50	ERR435341
2796STDY5611935	ERS357732	11679_6#51	ERR435342
2796STDY5611936	ERS357733	11679_6#52	ERR435343
2796STDY5611955	ERS357752	11679_6#53	ERR435344
2796STDY5611961	ERS357758	11679_6#54	ERR435345
2796STDY5611964	ERS357761	11679_6#55	ERR435346
2796STDY5611975	ERS357769	11679_6#56	ERR435347
2796STDY5611982	ERS357776	11679_6#57	ERR435348
2796STDY5611989	ERS357782	11679_6#58	ERR435349
2796STDY5612002	ERS357795	11679_6#59	ERR435350
2796STDY5612017	ERS357810	11679_6#60	ERR435351
2796STDY5612042	ERS357833	11679_6#61	ERR435352
2796STDY5612052	ERS357842	11679_6#62	ERR435353
2796STDY5612054	ERS357844	11679_6#63	ERR435354
2796STDY5612075	ERS357859	11679_6#64	ERR435355
2796STDY5612080	ERS357864	11679_6#65	ERR435356
2796STDY5612081	ERS357865	11679_6#66	ERR435357
2796STDY5612084	ERS357868	11679_6#67	ERR435358
2796STDY5612089	ERS357873	11679_6#68	ERR435359
2796STDY5612114	ERS357898	11679_6#69	ERR435360
2796STDY5612135	ERS357919	11679_6#70	ERR435361
2796STDY5612169	ERS357952	11679_6#71	ERR435362
2796STDY5612171	ERS357954	11679_6#72	ERR435363
2796STDY5612199	ERS357982	11679_6#73	ERR435364
2796STDY5612239	ERS358022	11679_6#74	ERR435365
2796STDY5612263	ERS358045	11679_6#75	ERR435366
2796STDY5612268	ERS358050	11679_6#76	ERR435367
2796STDY5612274	ERS358056	11679_6#77	ERR435368
2796STDY5612277	ERS358059	11679_6#78	ERR435369
2796STDY5612311	ERS358093	11679_6#79	ERR435370
2796STDY5612317	ERS358099	11679_6#80	ERR435371
2796STDY5612330	ERS358112	11679_6#81	ERR435372
2796STDY5612348	ERS358130	11679_6#82	ERR435373
2796STDY5612364	ERS358145	11679_6#83	ERR435374
2796STDY5612371	ERS358152	11679_6#84	ERR435375
2796STDY5612376	ERS358157	11679_6#85	ERR435376
2796STDY5612380	ERS358161	11679_6#86	ERR435377
2796STDY5612389	ERS358170	11679_6#87	ERR435378
2796STDY5612399	ERS358180	11679_6#88	ERR435379
2796STDY5612407	ERS358188	11679_6#89	ERR435380
2796STDY5612419	ERS358200	11679_6#90	ERR435381
2796STDY5612421	ERS358202	11679_6#91	ERR435382
2796STDY5612434	ERS358215	11679_6#92	ERR435383
2796STDY5612450	ERS358230	11679_6#93	ERR435384
2796STDY5612460	ERS358240	11679_6#94	ERR435385
2796STDY5612477	ERS358257	11679_6#95	ERR435386
2796STDY5612490	ERS358268	11679_6#96	ERR435387
2796STDY5611104	ERS356932	11679_7#1	ERR435388
2796STDY5611133	ERS356960	11679_7#2	ERR435389
2796STDY5611152	ERS356979	11679_7#4	ERR435391
2796STDY5611158	ERS356985	11679_7#5	ERR435392
2796STDY5611162	ERS356989	11679_7#6	ERR435393
2796STDY5611183	ERS357010	11679_7#8	ERR435395
2796STDY5611186	ERS357013	11679_7#9	ERR435396
2796STDY5611299	ERS357115	11679_7#10	ERR435397
2796STDY5611315	ERS357131	11679_7#11	ERR435398
2796STDY5611318	ERS357134	11679_7#12	ERR435399
2796STDY5611329	ERS357145	11679_7#13	ERR435400
2796STDY5611348	ERS357164	11679_7#14	ERR435401
2796STDY5611354	ERS357170	11679_7#15	ERR435402
2796STDY5611357	ERS357173	11679_7#16	ERR435403
2796STDY5611364	ERS357180	11679_7#17	ERR435404
2796STDY5611374	ERS357190	11679_7#18	ERR435405
2796STDY5611380	ERS357196	11679_7#19	ERR435406
2796STDY5611397	ERS357208	11679_7#20	ERR435407
2796STDY5611496	ERS357305	11679_7#21	ERR435408
2796STDY5611506	ERS357315	11679_7#22	ERR435409
2796STDY5611519	ERS357328	11679_7#23	ERR435410
2796STDY5611520	ERS357329	11679_7#24	ERR435411
2796STDY5611542	ERS357351	11679_7#26	ERR435413
2796STDY5611569	ERS357378	11679_7#27	ERR435414
2796STDY5611716	ERS357517	11679_7#28	ERR435415
2796STDY5611794	ERS357594	11679_7#29	ERR435416
2796STDY5611802	ERS357602	11679_7#30	ERR435417
2796STDY5611803	ERS357603	11679_7#31	ERR435418
2796STDY5611804	ERS357604	11679_7#32	ERR435419
2796STDY5611817	ERS357617	11679_7#34	ERR435421
2796STDY5611837	ERS357637	11679_7#35	ERR435422
2796STDY5611841	ERS357641	11679_7#36	ERR435423
2796STDY5611871	ERS357668	11679_7#37	ERR435424
2796STDY5611899	ERS357696	11679_7#38	ERR435425
2796STDY5611912	ERS357709	11679_7#39	ERR435426
2796STDY5611920	ERS357717	11679_7#40	ERR435427
2796STDY5611933	ERS357730	11679_7#41	ERR435428
2796STDY5611946	ERS357743	11679_7#42	ERR435429
2796STDY5611949	ERS357746	11679_7#43	ERR435430
2796STDY5611950	ERS357747	11679_7#44	ERR435431
2796STDY5611962	ERS357759	11679_7#45	ERR435432
2796STDY5611996	ERS357789	11679_7#46	ERR435433
2796STDY5612010	ERS357803	11679_7#47	ERR435434
2796STDY5612011	ERS357804	11679_7#48	ERR435435
2796STDY5612013	ERS357806	11679_7#49	ERR435436
2796STDY5612022	ERS357815	11679_7#50	ERR435437
2796STDY5612027	ERS357819	11679_7#51	ERR435438
2796STDY5612034	ERS357826	11679_7#52	ERR435439
2796STDY5612053	ERS357843	11679_7#53	ERR435440
2796STDY5612068	ERS357852	11679_7#54	ERR435441
2796STDY5612078	ERS357862	11679_7#55	ERR435442
2796STDY5612085	ERS357869	11679_7#56	ERR435443
2796STDY5612088	ERS357872	11679_7#57	ERR435444
2796STDY5612100	ERS357884	11679_7#58	ERR435445
2796STDY5612107	ERS357891	11679_7#59	ERR435446
2796STDY5612122	ERS357906	11679_7#60	ERR435447
2796STDY5612131	ERS357915	11679_7#61	ERR435448
2796STDY5612138	ERS357922	11679_7#62	ERR435449
2796STDY5612146	ERS357930	11679_7#63	ERR435450
2796STDY5612151	ERS357935	11679_7#64	ERR435451
2796STDY5612166	ERS357949	11679_7#65	ERR435452
2796STDY5612167	ERS357950	11679_7#66	ERR435453
2796STDY5612176	ERS357959	11679_7#67	ERR435454
2796STDY5612182	ERS357965	11679_7#68	ERR435455
2796STDY5612188	ERS357971	11679_7#69	ERR435456
2796STDY5612216	ERS357999	11679_7#70	ERR435457
2796STDY5612218	ERS358001	11679_7#71	ERR435458
2796STDY5612266	ERS358048	11679_7#72	ERR435459
2796STDY5612271	ERS358053	11679_7#73	ERR435460
2796STDY5612272	ERS358054	11679_7#74	ERR435461
2796STDY5612276	ERS358058	11679_7#75	ERR435462
2796STDY5612280	ERS358062	11679_7#76	ERR435463
2796STDY5612285	ERS358067	11679_7#77	ERR435464
2796STDY5612309	ERS358091	11679_7#78	ERR435465
2796STDY5612318	ERS358100	11679_7#79	ERR435466
2796STDY5612325	ERS358107	11679_7#80	ERR435467
2796STDY5612338	ERS358120	11679_7#81	ERR435468
2796STDY5612353	ERS358134	11679_7#82	ERR435469
2796STDY5612396	ERS358177	11679_7#83	ERR435470
2796STDY5612404	ERS358185	11679_7#84	ERR435471
2796STDY5612409	ERS358190	11679_7#85	ERR435472
2796STDY5612413	ERS358194	11679_7#86	ERR435473
2796STDY5612414	ERS358195	11679_7#87	ERR435474
2796STDY5612420	ERS358201	11679_7#88	ERR435475
2796STDY5612438	ERS358219	11679_7#89	ERR435476
2796STDY5612444	ERS358225	11679_7#90	ERR435477
2796STDY5612455	ERS358235	11679_7#91	ERR435478
2796STDY5612463	ERS358243	11679_7#92	ERR435479
2796STDY5612466	ERS358246	11679_7#93	ERR435480
2796STDY5612471	ERS358251	11679_7#94	ERR435481
2796STDY5612480	ERS358260	11679_7#95	ERR435482
2796STDY5612487	ERS358265	11679_7#96	ERR435483
2796STDY5611125	ERS356952	11679_8#1	ERR435484
2796STDY5611149	ERS356976	11679_8#2	ERR435485
2796STDY5611156	ERS356983	11679_8#3	ERR435486
2796STDY5611165	ERS356992	11679_8#4	ERR435487
2796STDY5611170	ERS356997	11679_8#5	ERR435488
2796STDY5611182	ERS357009	11679_8#6	ERR435489
2796STDY5611213	ERS357039	11679_8#7	ERR435490
2796STDY5611274	ERS357100	11679_8#8	ERR435491
2796STDY5611297	ERS357113	11679_8#9	ERR435492
2796STDY5611321	ERS357137	11679_8#10	ERR435493
2796STDY5611326	ERS357142	11679_8#11	ERR435494
2796STDY5611352	ERS357168	11679_8#12	ERR435495
2796STDY5611355	ERS357171	11679_8#13	ERR435496
2796STDY5611358	ERS357174	11679_8#14	ERR435497
2796STDY5611421	ERS357231	11679_8#15	ERR435498
2796STDY5611438	ERS357248	11679_8#16	ERR435499
2796STDY5611454	ERS357264	11679_8#17	ERR435500
2796STDY5611459	ERS357269	11679_8#18	ERR435501
2796STDY5611473	ERS357283	11679_8#19	ERR435502
2796STDY5611487	ERS357296	11679_8#20	ERR435503
2796STDY5611491	ERS357300	11679_8#21	ERR435504
2796STDY5611503	ERS357312	11679_8#22	ERR435505
2796STDY5611513	ERS357322	11679_8#23	ERR435506
2796STDY5611517	ERS357326	11679_8#24	ERR435507
2796STDY5611518	ERS357327	11679_8#25	ERR435508
2796STDY5611523	ERS357332	11679_8#26	ERR435509
2796STDY5611525	ERS357334	11679_8#27	ERR435510
2796STDY5611528	ERS357337	11679_8#28	ERR435511
2796STDY5611530	ERS357339	11679_8#29	ERR435512
2796STDY5611540	ERS357349	11679_8#30	ERR435513
2796STDY5611543	ERS357352	11679_8#31	ERR435514
2796STDY5611554	ERS357363	11679_8#32	ERR435515
2796STDY5611570	ERS357379	11679_8#33	ERR435516
2796STDY5611585	ERS357388	11679_8#34	ERR435517
2796STDY5611588	ERS357391	11679_8#35	ERR435518
2796STDY5611590	ERS357393	11679_8#36	ERR435519
2796STDY5611592	ERS357395	11679_8#37	ERR435520
2796STDY5611599	ERS357402	11679_8#38	ERR435521
2796STDY5611601	ERS357404	11679_8#39	ERR435522
2796STDY5611608	ERS357411	11679_8#40	ERR435523
2796STDY5611609	ERS357412	11679_8#41	ERR435524
2796STDY5611633	ERS357436	11679_8#42	ERR435525
2796STDY5611645	ERS357448	11679_8#43	ERR435526
2796STDY5611673	ERS357475	11679_8#44	ERR435527
2796STDY5611776	ERS357576	11679_8#45	ERR435528
2796STDY5611781	ERS357581	11679_8#46	ERR435529
2796STDY5611786	ERS357586	11679_8#47	ERR435530
2796STDY5611790	ERS357590	11679_8#48	ERR435531
2796STDY5611800	ERS357600	11679_8#49	ERR435532
2796STDY5611819	ERS357619	11679_8#50	ERR435533
2796STDY5611839	ERS357639	11679_8#52	ERR435534
2796STDY5611859	ERS357659	11679_8#53	ERR435535
2796STDY5611863	ERS357663	11679_8#54	ERR435536
2796STDY5611874	ERS357671	11679_8#55	ERR435537
2796STDY5611876	ERS357673	11679_8#56	ERR435538
2796STDY5611880	ERS357677	11679_8#57	ERR435539
2796STDY5611885	ERS357682	11679_8#58	ERR435540
2796STDY5611913	ERS357710	11679_8#59	ERR435541
2796STDY5611924	ERS357721	11679_8#60	ERR435542
2796STDY5611925	ERS357722	11679_8#61	ERR435543
2796STDY5611926	ERS357723	11679_8#62	ERR435544
2796STDY5611929	ERS357726	11679_8#63	ERR435545
2796STDY5611937	ERS357734	11679_8#64	ERR435546
2796STDY5611953	ERS357750	11679_8#65	ERR435547
2796STDY5611968	ERS357764	11679_8#66	ERR435548
2796STDY5611980	ERS357774	11679_8#67	ERR435549
2796STDY5612036	ERS357828	11679_8#68	ERR435550
2796STDY5612063	ERS357847	11679_8#69	ERR435551
2796STDY5612129	ERS357913	11679_8#70	ERR435552
2796STDY5612130	ERS357914	11679_8#71	ERR435553
2796STDY5612137	ERS357921	11679_8#72	ERR435554
2796STDY5612194	ERS357977	11679_8#73	ERR435555
2796STDY5612207	ERS357990	11679_8#74	ERR435556
2796STDY5612261	ERS358043	11679_8#75	ERR435557
2796STDY5612264	ERS358046	11679_8#76	ERR435558
2796STDY5612269	ERS358051	11679_8#77	ERR435559
2796STDY5612303	ERS358085	11679_8#78	ERR435560
2796STDY5612304	ERS358086	11679_8#79	ERR435561
2796STDY5612307	ERS358089	11679_8#80	ERR435562
2796STDY5612372	ERS358153	11679_8#81	ERR435563
2796STDY5612378	ERS358159	11679_8#82	ERR435564
2796STDY5612379	ERS358160	11679_8#83	ERR435565
2796STDY5612384	ERS358165	11679_8#84	ERR435566
2796STDY5612387	ERS358168	11679_8#85	ERR435567
2796STDY5612388	ERS358169	11679_8#86	ERR435568
2796STDY5612395	ERS358176	11679_8#87	ERR435569
2796STDY5612400	ERS358181	11679_8#88	ERR435570
2796STDY5612424	ERS358205	11679_8#89	ERR435571
2796STDY5612451	ERS358231	11679_8#90	ERR435572
2796STDY5612453	ERS358233	11679_8#91	ERR435573
2796STDY5612467	ERS358247	11679_8#92	ERR435574
2796STDY5612469	ERS358249	11679_8#93	ERR435575
2796STDY5612472	ERS358252	11679_8#94	ERR435576
2796STDY5612476	ERS358256	11679_8#95	ERR435577
2796STDY5612493	ERS358271	11679_8#96	ERR435578
2796STDY5611255	ERS357081	11791_3#1	ERR439533
2796STDY5611266	ERS357092	11791_3#2	ERR439534
2796STDY5611311	ERS357127	11791_3#3	ERR439535
2796STDY5611327	ERS357143	11791_3#4	ERR439536
2796STDY5611331	ERS357147	11791_3#5	ERR439537
2796STDY5611379	ERS357195	11791_3#6	ERR439538
2796STDY5611430	ERS357240	11791_3#7	ERR439539
2796STDY5611445	ERS357255	11791_3#8	ERR439540
2796STDY5611456	ERS357266	11791_3#9	ERR439541
2796STDY5611464	ERS357274	11791_3#10	ERR439542
2796STDY5611471	ERS357281	11791_3#11	ERR439543
2796STDY5611497	ERS357306	11791_3#12	ERR439544
2796STDY5611499	ERS357308	11791_3#13	ERR439545
2796STDY5611505	ERS357314	11791_3#14	ERR439546
2796STDY5611511	ERS357320	11791_3#15	ERR439547
2796STDY5611512	ERS357321	11791_3#16	ERR439548
2796STDY5611516	ERS357325	11791_3#17	ERR439549
2796STDY5611527	ERS357336	11791_3#18	ERR439550
2796STDY5611529	ERS357338	11791_3#19	ERR439551
2796STDY5611532	ERS357341	11791_3#20	ERR439552
2796STDY5611535	ERS357344	11791_3#21	ERR439553
2796STDY5611536	ERS357345	11791_3#22	ERR439554
2796STDY5611537	ERS357346	11791_3#23	ERR439555
2796STDY5611544	ERS357353	11791_3#24	ERR439556
2796STDY5611545	ERS357354	11791_3#25	ERR439557
2796STDY5611547	ERS357356	11791_3#26	ERR439558
2796STDY5611551	ERS357360	11791_3#27	ERR439559
2796STDY5611555	ERS357364	11791_3#28	ERR439560
2796STDY5611560	ERS357369	11791_3#29	ERR439561
2796STDY5611563	ERS357372	11791_3#30	ERR439562
2796STDY5611567	ERS357376	11791_3#31	ERR439563
2796STDY5611583	ERS357386	11791_3#32	ERR439564
2796STDY5611612	ERS357415	11791_3#33	ERR439565
2796STDY5611615	ERS357418	11791_3#34	ERR439566
2796STDY5611618	ERS357421	11791_3#35	ERR439567
2796STDY5611637	ERS357440	11791_3#36	ERR439568
2796STDY5611647	ERS357449	11791_3#37	ERR439569
2796STDY5611778	ERS357578	11791_3#38	ERR439570
2796STDY5611784	ERS357584	11791_3#39	ERR439571
2796STDY5611785	ERS357585	11791_3#40	ERR439572
2796STDY5611796	ERS357596	11791_3#41	ERR439573
2796STDY5611807	ERS357607	11791_3#42	ERR439574
2796STDY5611814	ERS357614	11791_3#43	ERR439575
2796STDY5611820	ERS357620	11791_3#44	ERR439576
2796STDY5611831	ERS357631	11791_3#45	ERR439577
2796STDY5611844	ERS357644	11791_3#46	ERR439578
2796STDY5611845	ERS357645	11791_3#47	ERR439579
2796STDY5611854	ERS357654	11791_3#48	ERR439580
2796STDY5611870	ERS357667	11791_3#49	ERR439581
2796STDY5611889	ERS357686	11791_3#50	ERR439582
2796STDY5611898	ERS357695	11791_3#51	ERR439583
2796STDY5611907	ERS357704	11791_3#52	ERR439584
2796STDY5611914	ERS357711	11791_3#53	ERR439585
2796STDY5611916	ERS357713	11791_3#54	ERR439586
2796STDY5611931	ERS357728	11791_3#55	ERR439587
2796STDY5611932	ERS357729	11791_3#56	ERR439588
2796STDY5611939	ERS357736	11791_3#57	ERR439589
2796STDY5611948	ERS357745	11791_3#58	ERR439590
2796STDY5611956	ERS357753	11791_3#59	ERR439591
2796STDY5611977	ERS357771	11791_3#60	ERR439592
2796STDY5611983	ERS357777	11791_3#61	ERR439593
2796STDY5612007	ERS357800	11791_3#62	ERR439594
2796STDY5612038	ERS357830	11791_3#63	ERR439595
2796STDY5612143	ERS357927	11791_3#64	ERR439596
2796STDY5612163	ERS357946	11791_3#65	ERR439597
2796STDY5612313	ERS358095	11791_3#66	ERR439598
2796STDY5612352	ERS358133	11791_3#67	ERR439599
2796STDY5612355	ERS358136	11791_3#68	ERR439600
2796STDY5612357	ERS358138	11791_3#69	ERR439601
2796STDY5612359	ERS358140	11791_3#70	ERR439602
2796STDY5612360	ERS358141	11791_3#71	ERR439603
2796STDY5612363	ERS358144	11791_3#72	ERR439604
2796STDY5612365	ERS358146	11791_3#73	ERR439605
2796STDY5612367	ERS358148	11791_3#74	ERR439606
2796STDY5612370	ERS358151	11791_3#75	ERR439607
2796STDY5612375	ERS358156	11791_3#76	ERR439608
2796STDY5612381	ERS358162	11791_3#77	ERR439609
2796STDY5612383	ERS358164	11791_3#78	ERR439610
2796STDY5612392	ERS358173	11791_3#79	ERR439611
2796STDY5612393	ERS358174	11791_3#80	ERR439612
2796STDY5612397	ERS358178	11791_3#81	ERR439613
2796STDY5612401	ERS358182	11791_3#82	ERR439614
2796STDY5612402	ERS358183	11791_3#83	ERR439615
2796STDY5612403	ERS358184	11791_3#84	ERR439616
2796STDY5612405	ERS358186	11791_3#85	ERR439617
2796STDY5612408	ERS358189	11791_3#86	ERR439618
2796STDY5612433	ERS358214	11791_3#87	ERR439619
2796STDY5612435	ERS358216	11791_3#88	ERR439620
2796STDY5612436	ERS358217	11791_3#89	ERR439621
2796STDY5612437	ERS358218	11791_3#90	ERR439622
2796STDY5612441	ERS358222	11791_3#91	ERR439623
2796STDY5612449	ERS358229	11791_3#92	ERR439624
2796STDY5612458	ERS358238	11791_3#93	ERR439625
2796STDY5612464	ERS358244	11791_3#94	ERR439626
2796STDY5612479	ERS358259	11791_3#95	ERR439627
2796STDY5612486	ERS358264	11791_3#96	ERR439628
2796STDY5610927	ERS356757	11791_6#1	ERR439629
2796STDY5610966	ERS356796	11791_6#2	ERR439630
2796STDY5610999	ERS356829	11791_6#3	ERR439631
2796STDY5611023	ERS356852	11791_6#4	ERR439632
2796STDY5611025	ERS356854	11791_6#5	ERR439633
2796STDY5611052	ERS356881	11791_6#6	ERR439634
2796STDY5611081	ERS356910	11791_6#7	ERR439635
2796STDY5611109	ERS356937	11791_6#9	ERR439636
2796STDY5611193	ERS357020	11791_6#10	ERR439637
2796STDY5611396	ERS357207	11791_6#11	ERR439638
2796STDY5611444	ERS357254	11791_6#12	ERR439639
2796STDY5611451	ERS357261	11791_6#13	ERR439640
2796STDY5611452	ERS357262	11791_6#14	ERR439641
2796STDY5611462	ERS357272	11791_6#15	ERR439642
2796STDY5611470	ERS357280	11791_6#16	ERR439643
2796STDY5611510	ERS357319	11791_6#17	ERR439644
2796STDY5611548	ERS357357	11791_6#18	ERR439645
2796STDY5611587	ERS357390	11791_6#19	ERR439646
2796STDY5611661	ERS357463	11791_6#20	ERR439647
2796STDY5611722	ERS357523	11791_6#21	ERR439648
2796STDY5611752	ERS357553	11791_6#22	ERR439649
2796STDY5611789	ERS357589	11791_6#23	ERR439650
2796STDY5612008	ERS357801	11791_6#24	ERR439651
2796STDY5612024	ERS357817	11791_6#25	ERR439652
2796STDY5612050	ERS357840	11791_6#26	ERR439653
2796STDY5612096	ERS357880	11791_6#27	ERR439654
2796STDY5612150	ERS357934	11791_6#28	ERR439655
2796STDY5612156	ERS357940	11791_6#29	ERR439656
2796STDY5612174	ERS357957	11791_6#30	ERR439657
2796STDY5612196	ERS357979	11791_6#32	ERR439658
2796STDY5612208	ERS357991	11791_6#33	ERR439659
2796STDY5612234	ERS358017	11791_6#34	ERR439660
2796STDY5612247	ERS358030	11791_6#35	ERR439661
2796STDY5612302	ERS358084	11791_6#36	ERR439662
2796STDY5612324	ERS358106	11791_6#37	ERR439663
2796STDY5612398	ERS358179	11791_6#38	ERR439664
2796STDY5612406	ERS358187	11791_6#39	ERR439665
2796STDY5610923	ERS356753	11791_7#1	ERR439666
2796STDY5610924	ERS356754	11791_7#2	ERR439667
2796STDY5610931	ERS356761	11791_7#3	ERR439668
2796STDY5610937	ERS356767	11791_7#4	ERR439669
2796STDY5610938	ERS356768	11791_7#5	ERR439670
2796STDY5610940	ERS356770	11791_7#6	ERR439671
2796STDY5610960	ERS356790	11791_7#7	ERR439672
2796STDY5610968	ERS356798	11791_7#9	ERR439673
2796STDY5610969	ERS356799	11791_7#10	ERR439674
2796STDY5610972	ERS356802	11791_7#11	ERR439675
2796STDY5610973	ERS356803	11791_7#12	ERR439676
2796STDY5610987	ERS356817	11791_7#13	ERR439677
2796STDY5610988	ERS356818	11791_7#14	ERR439678
2796STDY5610991	ERS356821	11791_7#15	ERR439679
2796STDY5611027	ERS356856	11791_7#16	ERR439680
2796STDY5611039	ERS356868	11791_7#17	ERR439681
2796STDY5611041	ERS356870	11791_7#18	ERR439682
2796STDY5611053	ERS356882	11791_7#19	ERR439683
2796STDY5611070	ERS356899	11791_7#20	ERR439684
2796STDY5611083	ERS356912	11791_7#21	ERR439685
2796STDY5611089	ERS356918	11791_7#22	ERR439686
2796STDY5611215	ERS357041	11791_7#23	ERR439687
2796STDY5611229	ERS357055	11791_7#24	ERR439688
2796STDY5611231	ERS357057	11791_7#25	ERR439689
2796STDY5611234	ERS357060	11791_7#26	ERR439690
2796STDY5611236	ERS357062	11791_7#27	ERR439691
2796STDY5611238	ERS357064	11791_7#28	ERR439692
2796STDY5611239	ERS357065	11791_7#29	ERR439693
2796STDY5611240	ERS357066	11791_7#30	ERR439694
2796STDY5611243	ERS357069	11791_7#32	ERR439695
2796STDY5611247	ERS357073	11791_7#33	ERR439696
2796STDY5611253	ERS357079	11791_7#34	ERR439697
2796STDY5611261	ERS357087	11791_7#35	ERR439698
2796STDY5611288	ERS357105	11791_7#36	ERR439699
2796STDY5611406	ERS357216	11791_7#37	ERR439700
2796STDY5611408	ERS357218	11791_7#38	ERR439701
2796STDY5611414	ERS357224	11791_7#39	ERR439702
2796STDY5611423	ERS357233	11791_7#40	ERR439703
2796STDY5611424	ERS357234	11791_7#41	ERR439704
2796STDY5611428	ERS357238	11791_7#42	ERR439705
2796STDY5611482	ERS357292	11791_7#44	ERR439706
2796STDY5611598	ERS357401	11791_7#45	ERR439707
2796STDY5611607	ERS357410	11791_7#46	ERR439708
2796STDY5611610	ERS357413	11791_7#47	ERR439709
2796STDY5611614	ERS357417	11791_7#48	ERR439710
2796STDY5611626	ERS357429	11791_7#49	ERR439711
2796STDY5611630	ERS357433	11791_7#50	ERR439712
2796STDY5611635	ERS357438	11791_7#51	ERR439713
2796STDY5611648	ERS357450	11791_7#52	ERR439714
2796STDY5611657	ERS357459	11791_7#53	ERR439715
2796STDY5611659	ERS357461	11791_7#54	ERR439716
2796STDY5611681	ERS357482	11791_7#55	ERR439717
2796STDY5611698	ERS357499	11791_7#56	ERR439718
2796STDY5611710	ERS357511	11791_7#57	ERR439719
2796STDY5611736	ERS357537	11791_7#58	ERR439720
2796STDY5611739	ERS357540	11791_7#59	ERR439721
2796STDY5611751	ERS357552	11791_7#60	ERR439722
2796STDY5611753	ERS357554	11791_7#61	ERR439723
2796STDY5611763	ERS357564	11791_7#62	ERR439724
2796STDY5612094	ERS357878	11791_7#63	ERR439725
2796STDY5612118	ERS357902	11791_7#64	ERR439726
2796STDY5612229	ERS358012	11791_7#65	ERR439727
2796STDY5612245	ERS358028	11791_7#66	ERR439728
2796STDY5612252	ERS358035	11791_7#67	ERR439729
2796STDY5612297	ERS358079	11791_7#68	ERR439730
2796STDY5612323	ERS358105	11791_7#69	ERR439731
2796STDY5612442	ERS358223	11791_7#70	ERR439732
2796STDY5611822	ERS357622	11893_8#71	ERR460494
2796STDY5680894	ERS379216	12045_3#57	ERR485890
2796STDY5680895	ERS379217	12045_3#58	ERR485891
2796STDY5680896	ERS379218	12045_3#59	ERR485892
2796STDY5680897	ERS379219	12045_3#60	ERR485893
2796STDY5680898	ERS379220	12045_3#61	ERR485894
2796STDY5680899	ERS379221	12045_3#62	ERR485895
2796STDY5680900	ERS379222	12045_3#63	ERR485896
2796STDY5680901	ERS379223	12045_3#64	ERR485897
2796STDY5680902	ERS379224	12045_3#65	ERR485898
2796STDY5680903	ERS379225	12045_3#66	ERR485899
2796STDY5680904	ERS379226	12045_3#67	ERR485900

## Sheet: TableS2
Accession	Sample Name	Strain	ERR	ST	TZP MICS	bla1	bla1 Promoter	bla 1 copy number	bla2	bla2 copy number	Col156.match	Col440I.match	Col440II.match	Col8282.match	ColE10.match	ColRNAI.match	Col_BS512_.match	Col_IRGK_.match	Col_KPHS6_.match	Col_MG828_.match	Col_MP18_.match	Col_pHAD28_.match	ColpVC.match	FIA_pBK30683_+.match	Inc-.match	Inc-_1.match	IncB_O_K_Z.match	IncFI-.match	IncFIA.match	IncFIB_-.match	IncFIB_AP001918_.match	IncFIB_H89_PhagePlasmid_.match	IncFIB_K_.match	IncFIB_pHCM2_.match	IncFIB_pLF82_PhagePlasmid_.match	IncFII_K_.match	IncFII_p-.match	IncFII_pCRY_.match	IncHI1A.match	IncHI1A_NDM_CIT_.match	IncHI1B_-.match	IncHI2.match	IncHI2A.match	IncI-.match	IncI2-.match	IncM1.match	IncN.match	IncN-.match	IncQ1.match
SAMN15447860	23470_169757	169757		315	64	TEM-1	TEM_1_P3	7.16705	OXA-1	6.54233	0	0	0	0	0	0	0	0	0	0	0	0	0	0	0	0	0	1	0	0	0	0	0	0	0	0	0	0	0	0	0	0	0	0	0	0	0	0	0
SAMN15447861	26441_167008	167008		131	96	CTX-M-15		6.40291			0	0	0	0	0	0	1	0	0	0	0	0	0	1	0	0	0	1	1	0	1	0	0	0	0	0	0	0	0	0	0	0	0	0	0	0	0	0	0
SAMN15447862	26442_153560	153560		80	256	TEM-1	TEM_1_P3	78.8067			0	0	0	0	0	0	0	0	0	0	0	0	1	0	0	0	0	0	0	0	0	0	0	0	0	0	0	0	0	0	0	0	0	1	0	0	0	0	0
SAMN15447863	26443_153523	153523		73	16	TEM-1	TEM_1_Pa_Pb	1.33007			0	0	0	1	0	0	0	0	0	1	0	0	0	0	0	0	0	0	0	0	0	0	0	0	0	0	0	0	0	0	0	0	0	0	0	0	0	0	0
SAMN15447864	26444_153706	153706		131	256	TEM-1	TEM_1_Pa_Pb	6.71429			0	0	0	0	0	0	0	0	0	0	0	0	0	0	0	0	0	1	0	0	0	0	0	0	0	0	0	0	0	0	0	0	0	1	0	0	0	0	0
SAMN15447865	26445_152867	152867		131	64	TEM-1	TEM_1_P3	47.0468			1	0	0	0	0	0	0	0	0	0	0	0	0	0	0	0	0	1	0	0	1	0	0	0	0	0	0	0	0	0	0	0	0	1	0	0	0	0	0
SAMN15447866	26446_152911	152911		131	24	TEM-1	TEM_1_Pa_Pb	6.19369			0	0	0	0	0	0	0	0	0	0	0	0	0	0	0	0	0	1	0	0	0	0	0	0	0	0	0	0	0	0	0	0	0	1	0	0	0	0	0
SAMN15447867	26447_154412	154412		131	256	CTX-M-15		4.56333			0	0	0	0	0	0	1	0	0	0	0	0	0	0	0	0	0	1	1	0	1	0	0	0	0	0	0	0	0	0	0	0	0	0	0	0	0	0	0
SAMN15447868	26448_154810	154810		1236	256	TEM-1	TEM_1_P3	185.509			1	0	0	0	0	0	0	0	0	1	0	0	0	0	0	0	0	1	0	0	1	0	0	0	0	0	0	0	0	0	0	0	0	0	0	0	0	0	0
SAMN15447869	26449_167141	167141		5857	192	TEM-1	TEM_1_P3	72.6763			0	0	0	0	0	0	0	0	0	0	0	0	0	0	0	0	1	1	0	0	1	0	0	0	0	0	0	0	0	0	0	0	0	0	0	0	0	0	0
SAMN15447870	26450_167733	167733		5857	32	TEM-1	TEM_1_P3	30.8251			0	0	0	0	0	0	0	0	0	0	0	0	0	0	0	0	1	1	0	0	1	0	0	0	0	0	0	0	0	0	0	0	0	0	0	0	0	0	0
SAMN15447871	26451_168420	168420		73	192	TEM-148	TEM_1_Pa_Pb	70.9664			0	0	0	0	0	1	0	0	0	0	0	0	0	0	0	0	0	0	0	0	0	0	0	0	0	0	0	0	0	0	0	0	0	0	0	0	0	0	0
SAMN15447872	26452_168911	168911		73	48	TEM-1	TEM_1_P3	31.3667			0	0	0	0	0	1	0	0	0	0	0	0	0	0	0	0	0	0	0	0	0	0	0	0	0	0	1	0	0	0	0	0	0	0	0	0	0	0	0
SAMN15447873	26453_169143	169143		73	256	SHV-1	SHV_1_PS	51.5375			1	0	1	0	0	0	0	0	0	0	0	0	0	0	0	0	0	1	0	0	1	0	0	0	0	0	0	0	0	0	0	0	0	0	0	0	0	0	0
SAMN15447874	26454_169172	169172		73	96	SHV-1	SHV_1_PS	16.2844			1	0	1	0	0	0	0	0	0	0	0	0	0	0	0	0	0	1	0	0	1	0	0	0	0	0	0	0	0	0	0	0	0	0	0	0	0	0	0
SAMN15447875	26455_169174	169174		73	256	SHV-1	SHV_1_PS	26.0995			1	0	1	0	0	0	0	0	0	0	0	0	0	0	0	0	0	1	0	0	1	0	0	0	0	0	0	0	0	0	0	0	0	0	0	0	0	0	0
SAMN15447876	26456_190290	190290		73	32	SHV-1	SHV_1_PS	4.76736			1	0	0	0	0	0	0	0	0	0	0	0	0	0	0	0	0	1	0	0	1	0	0	0	0	0	0	0	0	0	0	0	0	0	0	0	0	0	0
SAMN15447877	26457_190302	190302		69	12	TEM-1	TEM_1_P3	10.4105			1	0	0	0	0	1	0	0	0	0	0	0	0	0	0	0	0	0	1	0	1	0	0	0	0	0	1	0	0	0	0	0	0	0	0	0	0	0	0
SAMN15447878	26458_190502	190502		131	256	TEM-1	TEM_1_P4	7.05128			1	0	0	0	0	0	0	0	0	0	0	0	0	0	0	0	0	1	0	0	1	0	0	0	0	0	0	0	0	0	0	0	0	0	0	0	0	0	0
SAMN15447879	26460_190787	190787		95	96	TEM-1	TEM_1_Pa_Pb	28.0397			0	0	0	0	0	0	0	0	0	0	0	0	0	0	0	0	1	1	0	0	1	0	0	0	0	0	0	0	0	0	0	0	0	0	0	0	0	0	0
SAMN15447880	26461_169687	169687		73	256	TEM-1	TEM_1_Pa_Pb	21.8158			0	0	0	0	0	1	0	0	0	0	0	0	0	0	0	0	0	0	0	0	0	0	0	0	0	0	0	0	0	0	0	0	0	0	0	0	0	0	0
SAMN15447881	26462_169961	169961		746	24	TEM-33	TEM_1_Pa_Pb	2.1			1	0	0	0	0	0	0	0	1	0	0	0	0	1	0	0	1	1	1	0	1	0	0	0	0	0	0	0	0	0	0	0	0	0	0	0	0	0	0
SAMN15447882	26463_181171	181171		131	96	TEM-1	TEM_1_P4	14.8961			0	0	0	0	0	0	0	0	0	0	0	0	0	1	0	0	0	1	1	0	1	0	0	0	0	0	0	0	0	0	0	0	0	0	0	0	0	0	0
SAMN15447883	26464_181195	181195		12	32	TEM-33	TEM_1_Pa_Pb	1.11168			0	0	0	0	0	0	0	0	0	0	1	0	0	0	0	0	1	0	0	0	0	0	0	0	0	0	0	0	0	0	0	0	0	0	0	0	0	0	0
SAMN15447884	26465_181772	181772		131	32	TEM-1	TEM_1_P3	47.8873			0	0	0	0	0	0	0	0	0	0	0	0	0	0	0	0	0	1	0	0	1	0	0	0	0	0	0	0	0	0	0	0	0	0	0	0	0	0	0
SAMN15447885	26466_182305	182305		14	48	TEM-1	TEM_1_Pa_Pb	3.65385			1	0	0	1	0	0	0	0	0	0	0	0	0	0	0	0	1	1	0	0	1	0	0	0	0	0	0	0	0	0	0	0	0	0	0	0	0	0	0
SAMN15447886	26469_166315	166315		131	24	TEM-1	TEM_1_Pa_Pb	2.04797			0	0	0	0	0	0	0	0	0	0	0	0	0	0	0	0	0	0	1	1	0	0	0	0	0	0	1	0	0	0	0	0	0	0	0	0	0	0	0
SAMN15447887	26470_167734	167734		5857	32	TEM-1	TEM_1_P3	21.782			0	0	0	0	0	0	0	0	0	0	0	0	0	0	0	0	1	1	0	0	1	0	0	0	0	0	0	0	0	0	0	0	0	0	0	0	0	0	0
SAMN15447888	27623_141699	141699		998	256	SHV-1	SHV_1_PS	31.4169			1	0	0	0	0	0	0	0	0	0	0	0	0	0	0	0	0	1	0	0	1	0	0	0	0	0	0	0	0	0	0	0	0	0	0	0	0	0	0
SAMN15447889	27624_141192	141192		1193	32	TEM-1	TEM_1_P3	3.54406			1	0	0	0	0	0	1	0	0	0	0	0	0	1	0	0	0	0	1	0	1	0	0	0	0	0	0	0	0	0	0	0	0	0	0	0	0	0	0
SAMN15447890	27625_141178	141178		88	24	TEM-1	TEM_1_P3	86.559			0	0	0	0	0	1	0	0	0	0	0	1	0	0	0	0	0	1	0	0	1	0	0	0	0	0	0	0	0	0	0	0	0	1	0	0	0	0	0
SAMN15447891	27626_141702	141702		998	12	SHV-1	SHV_1_PS	5.81974			1	0	0	0	0	0	0	0	0	0	0	0	0	0	0	0	0	1	0	0	1	0	0	0	0	0	0	0	0	0	0	0	0	0	0	0	0	0	0
SAMN15447892	27627_141342	141342		131	64	TEM-1	TEM_1_P3	25.161			1	0	0	0	0	0	0	0	0	0	0	0	0	0	0	0	0	1	0	0	1	0	0	0	0	0	0	0	0	0	0	0	0	0	0	0	0	0	0
SAMN15447893	27628_153095	153095		131	48	OXA-1		0.695842	CTX-M-15	1.14004	1	0	0	0	0	1	0	0	0	1	0	0	0	0	0	0	0	0	1	0	0	0	0	0	0	0	1	0	0	0	0	0	0	0	0	0	0	0	0
SAMN15447894	27629_141598	141598		69	16	TEM-1	TEM_1_P3	3.5616			1	0	0	0	0	0	0	0	0	0	0	0	0	0	0	0	1	1	0	0	1	0	0	0	0	0	0	0	0	0	0	0	0	0	0	0	0	0	0
SAMN15447895	27630_143639	143639		73	32	TEM-1	TEM_1_P3	101.325			1	0	0	0	0	1	0	0	0	0	0	0	0	0	0	0	1	1	0	0	0	0	0	0	0	0	0	0	0	0	0	0	0	0	0	0	0	0	0
SAMN15447896	27631_141183	141183		12	48	SHV-1	SHV_1_PS	10.2765			1	0	0	0	0	0	0	0	0	0	0	0	0	0	0	0	0	1	0	0	1	0	0	0	0	0	0	0	0	0	0	0	0	0	0	0	0	0	0
SAMN15447897	27632_151031	151031		131	16	TEM-1	TEM_1_P3	9.21528			1	0	0	0	0	0	0	0	0	0	0	0	0	0	0	0	0	1	0	0	1	0	0	0	0	0	0	0	0	0	0	0	0	0	0	0	0	0	0
SAMN15447898	27633_151838	151838		12	12	TEM-1	TEM_1_Pa_Pb	1.9283			1	0	0	0	0	0	0	0	0	0	0	0	0	1	0	0	0	1	1	0	1	0	0	0	0	0	0	0	0	0	0	0	0	0	0	0	0	0	0
SAMN15447899	27634_141581	141581		69	12	TEM-1	TEM_1_P3	5.95279			1	0	0	0	0	1	0	0	0	0	0	0	0	0	0	0	0	1	0	0	1	0	0	0	0	0	0	0	0	0	0	0	0	0	0	0	0	0	0
SAMN15447900	27635_151069	151069		744	24	TEM-1	TEM_1_P3	2.97302			1	0	0	0	0	0	0	0	0	1	0	0	0	0	0	0	0	1	0	0	0	0	0	0	0	0	0	0	0	0	0	0	0	1	1	0	1	0	0
SAMN15447901	27636_141674	141674		131	24	TEM-1	TEM_1_P4	2.40202			0	0	0	0	0	0	0	0	0	0	0	0	0	1	0	0	0	1	1	0	1	0	0	0	0	0	0	0	0	0	0	0	0	0	0	0	0	0	0
SAMN15447902	27637_141187	141187		12	48	SHV-1	SHV_1_PS	20.5152			1	0	0	0	0	0	0	0	0	0	0	0	0	0	0	0	0	1	0	0	1	0	0	0	0	0	0	0	0	0	0	0	0	0	0	0	0	0	0
SAMN15447903	27638_141697	141697		998	256	SHV-1	SHV_1_PS	31.523			1	0	0	0	0	0	0	0	0	0	0	0	0	0	0	0	0	1	0	0	1	0	0	0	0	0	0	0	0	0	0	0	0	0	0	0	0	0	0
SAMN15447904	27640_141344	141344		131	32	TEM-1	TEM_1_P3	22.0753			1	0	0	0	0	0	0	0	0	0	0	0	0	0	0	0	0	1	0	0	1	0	0	0	0	0	0	0	0	0	0	0	0	0	0	0	0	0	0
SAMN15447905	27641_151502	151502		1193	16	TEM-1	TEM_1_P3	3.69969			1	0	0	1	0	0	1	0	0	0	0	0	0	1	0	0	0	0	1	0	1	0	0	0	0	0	0	0	0	0	0	0	0	0	0	0	0	0	0
SAMN15447906	27642_141194	141194		12	256	SHV-1	SHV_1_PS	35.4653			1	0	0	0	0	0	0	0	0	0	0	0	0	0	0	0	0	1	0	0	1	0	0	0	0	0	0	0	0	0	0	0	0	0	0	0	0	0	0
SAMN15447907	29047_143041	143041		73	32	TEM-1	TEM_1_P3	52.965			1	0	0	0	0	1	0	0	0	0	0	0	0	0	0	0	0	0	0	0	1	0	0	0	0	0	0	0	0	0	0	0	0	0	0	0	0	0	0
SAMN15447908	29048_143520	143520		131	24	TEM-1	TEM_1_P4	1.88298			0	0	0	1	0	0	0	0	0	0	0	0	0	1	0	0	0	1	1	0	1	0	0	0	0	0	0	0	0	0	0	0	0	0	0	0	0	0	0
SAMN15447909	29050_142563	142563		636	12	TEM-1	TEM_1_P3	30.0696			1	0	0	0	0	1	0	0	0	0	0	0	0	1	0	0	0	1	1	0	1	0	0	0	0	0	1	0	0	0	0	0	0	0	0	0	0	0	0
SAMN15447910	29052_143060	143060		88	24	OXA-1		0.623604			0	0	0	0	0	0	0	0	0	0	0	0	0	0	0	0	0	1	0	0	1	0	0	0	0	0	0	0	0	0	0	0	0	0	0	0	1	0	0
SAMN15447911	29054_143455	143455		131	96	TEM-1	TEM_1_Pa_Pb	5.16265			0	0	0	0	0	0	0	0	0	0	0	0	0	1	0	0	0	0	1	1	0	0	0	0	0	0	1	0	0	0	0	0	0	0	0	0	0	0	0
SAMN15447912	29055_142677	142677		349	64	TEM-1	TEM_1_P3	32.3			0	0	0	0	0	0	0	0	0	0	0	0	0	0	0	0	0	0	0	0	0	0	0	0	0	0	0	0	0	0	0	0	0	0	0	0	0	0	0
SAMN15447913	29056_143277	143277		4352	256	TEM-1	TEM_1_P3	119.851			0	0	0	0	0	0	0	0	0	0	0	0	0	0	0	0	0	0	0	0	0	0	0	0	0	0	0	0	0	0	0	0	0	0	0	0	0	0	0
SAMN15447914	29057_143036	143036		131	96	TEM-1	TEM_1_Pa_Pb	4.75524			0	0	0	0	0	0	0	0	0	0	0	0	0	0	0	0	0	0	1	1	0	0	0	0	0	0	1	0	0	0	0	0	0	0	0	0	0	0	0
SAMN15447915	29058_141761	141761		131	48	TEM-1	TEM_1_P3	22.9647			1	0	0	0	0	0	0	0	0	0	0	0	0	0	0	0	0	1	0	0	1	0	0	0	0	0	0	0	0	0	0	0	0	0	0	0	0	0	0
SAMN15447916	29060_142913	142913		131	64	CTX-M-15		4.99057			0	0	0	0	0	0	1	0	0	0	0	0	0	1	0	0	0	1	1	0	1	0	0	0	0	0	0	0	0	0	0	0	0	0	0	0	0	0	0
SAMN15447917	29061_142306	142306		131	256	TEM-1	TEM_1_Pa_Pb	7.54251			0	0	0	0	0	0	0	0	0	0	0	0	0	1	0	0	0	0	1	1	0	0	0	0	0	0	1	0	0	0	0	0	0	0	0	0	0	0	0
SAMN15447918	29062_143040	143040		131	16	TEM-1	TEM_1_Pa_Pb	2.47325			0	0	0	0	0	0	1	0	0	0	0	0	0	0	0	0	0	0	1	1	1	0	0	0	0	0	1	0	0	0	0	0	0	0	0	0	0	0	0
SAMN15447919	29063_142678	142678		349	256	TEM-1	TEM_1_P3	28.1089			0	0	0	0	0	0	0	0	0	0	0	0	0	0	0	0	0	0	0	0	0	0	0	0	0	0	0	0	0	0	0	0	0	0	0	0	0	0	0
SAMN15447920	29064_142679	142679		349	256	TEM-1	TEM_1_P3	21.241			0	0	0	0	0	0	0	0	0	0	0	0	0	0	0	0	0	0	0	0	0	0	0	0	0	0	0	0	0	0	0	0	0	0	0	0	0	0	0
SAMN15447921	29065_143112	143112		95	24	TEM-1	TEM_1_Pa_Pb	2.25862			0	0	0	0	0	0	0	0	0	0	0	0	0	0	0	0	0	1	0	0	1	0	0	0	0	0	0	0	0	0	0	0	0	0	0	0	0	0	0
SAMN15447922	29066_141756	141756		73	32	TEM-1	TEM_1_P3	42.2184			0	0	1	0	0	1	0	0	0	0	0	0	0	0	0	0	0	0	0	0	0	0	0	0	0	0	0	0	0	0	0	0	0	0	0	0	0	0	0
[truncated: 74 more columns]
